# Supplementary material for: Global patterns of climate change impacts on desert bird communities
Source: Nat Commun. 2023 Jan 13;14:211. doi: 10.1038/s41467-023-35814-8 (PMC9839677; doi:10.1038/s41467-023-35814-8)
Supplement: Supplementary file 3 — Supplementary Data 1 [file 41467_2023_35814_MOESM3_ESM.xlsx]

## Sheet: Sheet1
Supplementary Data 1: Desert bird species, body mass and size category. We defined desert bird species as bird species with more than 90% of their area of habitat falling within warm deserts (152 species). The body mass data is from AVONET 1. We used the 33th (19.6 g) and 66th (48.6 g) percentiles of body masses of desert birds to divide them into three size categories: < 19.6 g; 19.6~48.6 g; > 4…
Scientific name	Order	Family	Mass (g)	Size category
Buteo socotraensis	Accipitriformes	Accipitridae	759.1	large
Elanus scriptus	Accipitriformes	Accipitridae	316	large
Melierax canorus	Accipitriformes	Accipitridae	663.3	large
Apus bradfieldi	Caprimulgiformes	Apodidae	42.4	medium
Caprimulgus eximius	Caprimulgiformes	Caprimulgidae	66.3	large
Caprimulgus stellatus	Caprimulgiformes	Caprimulgidae	58.2	large
Nyctidromus anthonyi	Caprimulgiformes	Caprimulgidae	35.9	medium
Peltohyas australis	Charadriiformes	Charadriidae	83.5	large
Cursorius cursor	Charadriiformes	Glareolidae	138	large
Cursorius rufus	Charadriiformes	Glareolidae	75	large
Cursorius somalensis	Charadriiformes	Glareolidae	138	large
Smutsornis africanus	Charadriiformes	Glareolidae	87.5	large
Stiltia isabella	Charadriiformes	Glareolidae	65.5	large
Columba oliviae	Columbiformes	Columbidae	308.5	large
Geophaps plumifera	Columbiformes	Columbidae	94.3	large
Phaps histrionica	Columbiformes	Columbidae	289	large
Merops revoilii	Coraciiformes	Meropidae	12.9	small
Falco hypoleucos	Falconiformes	Falconidae	457.2	large
Afrotis afraoides	Otidiformes	Otididae	745	large
Chlamydotis macqueenii	Otidiformes	Otididae	1501.3	large
Chlamydotis undulata	Otidiformes	Otididae	1501.3	large
Heterotetrax humilis	Otidiformes	Otididae	698	large
Heterotetrax rueppelii	Otidiformes	Otididae	1107	large
Neotis heuglinii	Otidiformes	Otididae	4098.8	large
Neotis ludwigii	Otidiformes	Otididae	3260.9	large
Neotis nuba	Otidiformes	Otididae	5440	large
Acanthiza robustirostris	Passeriformes	Acanthizidae	6.1	small
Aphelocephala leucopsis	Passeriformes	Acanthizidae	12.3	small
Aphelocephala nigricincta	Passeriformes	Acanthizidae	10.4	small
Aphelocephala pectoralis	Passeriformes	Acanthizidae	9	small
Calamanthus campestris	Passeriformes	Acanthizidae	13.9	small
Pyrrholaemus brunneus	Passeriformes	Acanthizidae	12.5	small
Alaemon alaudipes	Passeriformes	Alaudidae	43.7	medium
Ammomanes cinctura	Passeriformes	Alaudidae	18.1	small
Ammomanes deserti	Passeriformes	Alaudidae	23.8	medium
Ammomanopsis grayi	Passeriformes	Alaudidae	21.4	medium
Calendulauda albescens	Passeriformes	Alaudidae	30.4	medium
Calendulauda burra	Passeriformes	Alaudidae	37.4	medium
Calendulauda erythrochlamys	Passeriformes	Alaudidae	28.1	medium
Eremalauda dunni	Passeriformes	Alaudidae	20.5	medium
Eremalauda eremodites	Passeriformes	Alaudidae	20.5	medium
Eremophila bilopha	Passeriformes	Alaudidae	38.5	medium
Eremopterix australis	Passeriformes	Alaudidae	14.2	small
Eremopterix nigriceps	Passeriformes	Alaudidae	13.9	small
Mirafra collaris	Passeriformes	Alaudidae	29.2	medium
Mirafra cordofanica	Passeriformes	Alaudidae	29.2	medium
Mirafra pulpa	Passeriformes	Alaudidae	21.9	medium
Mirafra somalica	Passeriformes	Alaudidae	46.6	medium
Mirafra williamsi	Passeriformes	Alaudidae	29.2	medium
Ramphocoris clotbey	Passeriformes	Alaudidae	49.1	large
Spizocorys obbiensis	Passeriformes	Alaudidae	13.5	small
Spizocorys personata	Passeriformes	Alaudidae	19.7	medium
Spizocorys sclateri	Passeriformes	Alaudidae	19	small
Spizocorys starki	Passeriformes	Alaudidae	18.5	small
Cinclosoma alisteri	Passeriformes	Cinclosomatidae	54.9	large
Cinclosoma castaneothorax	Passeriformes	Cinclosomatidae	62.4	large
Cinclosoma castanotum	Passeriformes	Cinclosomatidae	73.3	large
Cinclosoma cinnamomeum	Passeriformes	Cinclosomatidae	56.1	large
Cinclosoma marginatum	Passeriformes	Cinclosomatidae	60.8	large
Eremomela gregalis	Passeriformes	Cisticolidae	6.8	small
Malcorus pectoralis	Passeriformes	Cisticolidae	10.1	small
Climacteris affinis	Passeriformes	Climacteridae	21.7	medium
Corvus ruficollis	Passeriformes	Corvidae	573.5	large
Podoces biddulphi	Passeriformes	Corvidae	130.5	large
Podoces hendersoni	Passeriformes	Corvidae	120.5	large
Podoces panderi	Passeriformes	Corvidae	91.1	large
Podoces pleskei	Passeriformes	Corvidae	87.5	large
Emberiza sahari	Passeriformes	Emberizidae	14.8	small
Emberiza socotrana	Passeriformes	Emberizidae	14.4	small
Estrilda thomensis	Passeriformes	Estrildidae	7.6	small
Granatina ianthinogaster	Passeriformes	Estrildidae	14.1	small
Uraeginthus cyanocephalus	Passeriformes	Estrildidae	9.8	small
Bucanetes githagineus	Passeriformes	Fringillidae	19.6	medium
Crithagra albogularis	Passeriformes	Fringillidae	27.1	medium
Crithagra flaviventris	Passeriformes	Fringillidae	16.2	small
Pseudasthenes humicola	Passeriformes	Furnariidae	20.8	medium
Pseudasthenes patagonica	Passeriformes	Furnariidae	16.4	small
Pseudoseisura gutturalis	Passeriformes	Furnariidae	70.4	large
Lanius dorsalis	Passeriformes	Laniidae	49.9	large
Argya aylmeri	Passeriformes	Leiotrichidae	35.3	medium
Argya fulva	Passeriformes	Leiotrichidae	61.4	large
Poodytes carteri	Passeriformes	Locustellidae	12.2	small
Sylvietta isabellina	Passeriformes	Macrosphenidae	10	small
Sylvietta philippae	Passeriformes	Macrosphenidae	8.6	small
Rhodophoneus cruentus	Passeriformes	Malaconotidae	53.3	large
Amytornis ballarae	Passeriformes	Maluridae	21	medium
Amytornis goyderi	Passeriformes	Maluridae	16.7	small
Amytornis modestus	Passeriformes	Maluridae	23	medium
Amytornis purnelli	Passeriformes	Maluridae	21	medium
Amytornis striatus	Passeriformes	Maluridae	19.6	medium
Amytornis textilis	Passeriformes	Maluridae	23	medium
Malurus assimilis	Passeriformes	Maluridae	8	small
Malurus leucopterus	Passeriformes	Maluridae	7.4	small
Stipiturus ruficeps	Passeriformes	Maluridae	5	small
Ashbyia lovensis	Passeriformes	Meliphagidae	17.5	small
Certhionyx variegatus	Passeriformes	Meliphagidae	26.3	medium
Conopophila whitei	Passeriformes	Meliphagidae	9.8	small
Manorina melanotis	Passeriformes	Meliphagidae	54	large
Purnella albifrons	Passeriformes	Meliphagidae	17.4	small
Mimus patagonicus	Passeriformes	Mimidae	57.8	large
Toxostoma bendirei	Passeriformes	Mimidae	62.2	large
Toxostoma cinereum	Passeriformes	Mimidae	59	large
Toxostoma crissale	Passeriformes	Mimidae	62.7	large
Toxostoma lecontei	Passeriformes	Mimidae	61.9	large
Toxostoma redivivum	Passeriformes	Mimidae	84.4	large
Anthus melindae	Passeriformes	Motacillidae	22.5	medium
Agricola infuscatus	Passeriformes	Muscicapidae	32.4	medium
Emarginata tractrac	Passeriformes	Muscicapidae	20.8	medium
Oenanthe finschii	Passeriformes	Muscicapidae	27.4	medium
Oenanthe leucopyga	Passeriformes	Muscicapidae	27.9	medium
Oenanthe moesta	Passeriformes	Muscicapidae	30.2	medium
Oenanthe phillipsi	Passeriformes	Muscicapidae	19.6	medium
Oenanthe xanthoprymna	Passeriformes	Muscicapidae	22.7	medium
Chalcomitra balfouri	Passeriformes	Nectariniidae	11	small
Cinnyris fuscus	Passeriformes	Nectariniidae	7.8	small
Leiothlypis luciae	Passeriformes	Parulidae	6.6	small
Artemisiospiza belli	Passeriformes	Passerellidae	17	small
Melozone aberti	Passeriformes	Passerellidae	45.9	medium
Peucaea carpalis	Passeriformes	Passerellidae	15.3	small
Spizella wortheni	Passeriformes	Passerellidae	12.4	small
Carpospiza brachydactyla	Passeriformes	Passeridae	22.3	medium
Passer ammodendri	Passeriformes	Passeridae	28.9	medium
Passer castanopterus	Passeriformes	Passeridae	18	small
Passer simplex	Passeriformes	Passeridae	19.5	small
Passer zarudnyi	Passeriformes	Passeridae	19.5	small
Batis pririt	Passeriformes	Platysteiridae	9.3	small
Philetairus socius	Passeriformes	Ploceidae	27.4	medium
Plocepasser donaldsoni	Passeriformes	Ploceidae	39.9	medium
Ploceus rubiginosus	Passeriformes	Ploceidae	30	medium
Pseudonigrita cabanisi	Passeriformes	Ploceidae	20.6	medium
Polioptila californica	Passeriformes	Polioptilidae	5.8	small
Polioptila melanura	Passeriformes	Polioptilidae	5.2	small
Pomatostomus halli	Passeriformes	Pomatostomidae	41.8	medium
Prunella koslowi	Passeriformes	Prunellidae	17.5	small
Psophodes cristatus	Passeriformes	Psophodidae	40.7	medium
Teledromas fuscus	Passeriformes	Rhinocryptidae	37.9	medium
Onychognathus nabouroup	Passeriformes	Sturnidae	102.4	large
Onychognathus salvadorii	Passeriformes	Sturnidae	160	large
Sylvia deserti	Passeriformes	Sylviidae	8.7	small
Sylvia mystacea	Passeriformes	Sylviidae	9.9	small
Piezorina cinerea	Passeriformes	Thraupidae	32.2	medium
Sicalis taczanowskii	Passeriformes	Thraupidae	8	small
Pseudelaenia leucospodia	Passeriformes	Tyrannidae	11.9	small
Vidua fischeri	Passeriformes	Viduidae	12.2	small
Neophema elegans	Psittaciformes	Psittacidae	43.4	medium
Neopsephotus bourkii	Psittaciformes	Psittacidae	44.4	medium
Pezoporus occidentalis	Psittaciformes	Psittacidae	130	large
Polytelis alexandrae	Psittaciformes	Psittacidae	103.7	large
Psephotellus varius	Psittaciformes	Psittacidae	61.5	large
Pterocles coronatus	Pterocliformes	Pteroclidae	300	large
Pterocles lichtensteinii	Pterocliformes	Pteroclidae	209.1	large
Bubo ascalaphus	Strigiformes	Strigidae	2100	large
Reference
1. Tobias, J. A. et al. AVONET: morphological, ecological and geographical data for all birds. Ecology Letters 25, 581–597 (2022).
