# Supplementary material for: Global patterns of climate change impacts on desert bird communities
Source: Nat Commun. 2023 Jan 13;14:211. doi: 10.1038/s41467-023-35814-8 (PMC9839677; doi:10.1038/s41467-023-35814-8)
Supplement: Supplementary file 4 — Supplementary Data 2 [file 41467_2023_35814_MOESM4_ESM.xlsx]

## Sheet: Sheet1
Supplementary Data 2: Parameter values for the customized endotherm model (“endoR_devel” in NicheMapR with modification). Note: we used size-related traits of Cactus Wren (Campylorhynchus brunneicapillus), which has a medium body mass (39 g) among desert birds. We also modeled smaller (13 g) and larger (185 g) birds representing small (0-33th percentiles) and large (66-100th percentiles) desert b…
Category	Parameter	Description	Used value for model species	Justification
Arguments	AMASS	kg	0.039	for Cactus Wren; Riddell et al. (2019) 1
Arguments	SHAPE	shape, 1 is cylinder, 2 is sphere, 3 is plate, 4 is ellipsoid	4	best estimate for birds
Arguments	SHAPE_B	current ratio between long and short axis (-)	1.1	best estimate for birds
Arguments	FURTHRMK	user-specified feather thermal conductivity (W/mK), not used if 0	0	not used
Arguments	ZFURD	feather depth, dorsal (m)	0.009	for Cactus Wren; Riddell et al. (2019) 1
Arguments	ZFURV	feather depth, ventral (m)	0.007	for Cactus Wren; Riddell et al. (2019) 1
Arguments	TC	core temperature (°C)	40	estimated from empirical data of representative birds used in model validation
Arguments	TC_MAX	maximum core temperature (°C)	44	estimated from empirical data of representative birds used in model validation
Behavior	SHADE	shade level (%)	0 or 90	model run for both open and shaded habitats
Behavior	FLYHR	is flight occuring this hour? (imposes forced evaporative loss)	0	assuming sitting birds
Behavior	UNCURL	allows the animal to uncurl to SHAPE_B_MAX, the value being the increment SHAPE_B is increased per iteration	0.1	no effect on results
Behavior	TC_INC	turns on core temperature elevation, the value being the increment by which TC is increased per iteration	(TC_MAX-TC)/200	no effect on results
Behavior	PCTWET_INC	turns on sweating, the value being the increment by which PCTWET is increased per iteration (%)	0.1	no effect on results
Behavior	PCTWET_MAX	maximum surface area that can be wet (%)	25	estimated from empirical data of representative birds used in model validation
Behavior	AK1_INC	turns on thermal conductivity increase (W/mK), the value being the increment by which AK1 is increased per iteration (W/m°C)	0.1	no effect on results
Behavior	AK1_MAX	maximum flesh conductivity (W/mK)	2.8	for animals; Chato (1969) 2
Behavior	PANT	multiplier on breathing rate to simulate panting (-)	1	starting point
Behavior	PANT_INC	increment for multiplier on breathing rate to simulate panting (-)	(PANT_MAX-PANT)/200	no effect on results
Behavior	PANT_MULT	multiplier on basal metabolic rate at maximum panting level (-)	1.01	estimated from empirical data of representative birds used in model validation
Behavior	PANT_MAX	maximum breathing rate multiplier to simulate panting (-)	7.5	estimated from empirical data of representative birds used in model validation
General morphology	ANDENS	body density (kg/m3)	1000	best estimate for birds
General morphology	SUBQFAT	is subcutaneous fat present? (0 is no, 1 is yes)	0	best estimate for birds
General morphology	FATPCT	% body fat	20	best estimate for birds
General morphology	SHAPE_B_MAX	max possible ratio between long and short axis (-)	3	best estimate for birds
General morphology	SHAPE_C	current ratio of length:height (plate)	SHAPE_B	not related, as SHAPE = 4 (ellipsoid)
General morphology	PVEN	fraction of surface area that is ventral feather (fractional, 0-1)	0.3	best estimate for birds
General morphology	PCOND	fraction of surface area that is touching the substrate (fractional, 0-1)	0	assuming sitting birds at a height of 1.5 m above ground
General morphology	SAMODE	if 0, uses surface area for SHAPE geometry, if 1, uses bird skin surface area allometry from Walsberg & King. 1978. JEB 76:185–189, if 2 uses mammal surface area from Stahl 1967.J. App. Physiol. 22, 453–460.	1	best estimate for birds
General morphology	ORIENT	if 1 = normal to rays of sun (heat maximising), if 2 = parallel to rays of sun (heat minimising), 3 = vertical and changing with solar altitude, or 0 = average of parallel and perpendicular	0	best estimate for birds
Feather properties	DHAIRD	hair diameter, dorsal (m)	3e-05	estimated for night parrot; Kearney et al. (2016) 3
Feather properties	DHAIRV	hair diameter, ventral (m)	3e-05	estimated for night parrot; Kearney et al. (2016) 3
Feather properties	LHAIRD	hair length, dorsal (m)	0.026	for Cactus Wren; Riddell et al. (2019) 1
Feather properties	LHAIRV	hair length, ventral (m)	0.019	for Cactus Wren; Riddell et al. (2019) 1
Feather properties	RHOD	hair density, dorsal (1/m2)	15000000	estimated from empirical data of representative birds used in model validation
Feather properties	RHOV	hair density, ventral (1/m2)	15000000	estimated from empirical data of representative birds used in model validation
Feather properties	REFLD	feather reflectivity dorsal (fractional, 0-1)	0.25	for Cactus Wren; Riddell et al. (2019) 1
Feather properties	REFLV	feather reflectivity ventral (fractional, 0-1)	0.43	for Cactus Wren; Riddell et al. (2019) 1
Feather properties	ZFURCOMP	depth of compressed feather (for conduction) (m)	ZFURV	not related, as we assume the bird is sitting at a height of 1.5 m above ground
Feather properties	KHAIR	hair thermal conductivity (W/m°C)	0.209	best estimate for birds
Feather properties	XR	fractional depth of feather at which longwave radiation is exchanged (0-1)	1	best estimate for birds
Radiation exchange	EMISAN	animal emissivity (-)	0.99	best estimate for birds
Radiation exchange	FABUSH	this is for veg below/around animal (at TairLOC)	0	not related, as we assume the bird is sitting at a height of 1.5 m above ground
Radiation exchange	FGDREF	reference configuration factor to ground	0.5	best estimate for birds
Radiation exchange	FSKREF	configuration factor to sky	0.5	best estimate for birds
Physiology	AK1	initial thermal conductivity of flesh (0.412 - 2.8 W/mK)	0.412	estimated from empirical data of representative birds used in model validation
Physiology	AK2	conductivity of fat (W/mK)	0.23	not related, as we assume the bird is sitting at a height of 1.5 m above ground
Physiology	QBASAL	basal heat generation (W) based on Kleiber 1947	0.278*0.13*(AMASS*1000)^0.713	for passerines; McNab (2009) 4
Physiology	PCTWET	part of the skin surface that is wet (%)	0.05	estimated for night parrot; Kearney et al. (2016) 3
Physiology	FURWET	Area of feathers that is wet after rain (%)	0	best estimate for birds
Physiology	PCTBAREVAP	surface area for evaporation that is skin, e.g. licking paws (%)	0.1	best estimate for birds
Physiology	PCTEYES	surface area made up by the eye (%) - make zero if sleeping	0	best estimate for birds
Physiology	DELTairR	offset between air temperature and breath (°C)	5	estimated for night parrot; Kearney et al. (2016) 3
Physiology	RELXIT	relative humidity of exhaled air, %	100	best estimate for birds
Physiology	TIMACT	multiplier on metabolic rate for activity costs	1	not related, as we assume the bird is resting
Physiology	RQ	respiratory quotient (fractional, 0-1)	0.8	best estimate for birds
Physiology	EXTREF	O2 extraction efficiency (%)	25	for birds; Table 39.4 in Sturkie (2012) 5
Physiology	Q10	Q10 factor for adjusting BMR for TC	2	best estimate for birds
Reference
1. Riddell, E. A., Iknayan, K. J., Wolf, B. O., Sinervo, B. & Beissinger, S. R. Cooling requirements fueled the collapse of a desert bird community from climate change. PNAS 201908791 (2019) doi:10.1073/pnas.1908791116. 2. Chato, J. Heat transfer in bioengineering. Advanced heat transfer 404–412 (1969). 3. Kearney, M. R., Porter, W. P. & Murphy, S. A. An estimate of the water budget for the endan…
