# Supplementary material for: Global patterns of climate change impacts on desert bird communities
Source: Nat Commun. 2023 Jan 13;14:211. doi: 10.1038/s41467-023-35814-8 (PMC9839677; doi:10.1038/s41467-023-35814-8)
Supplement: Supplementary file 5 — Supplementary Data 3 [file 41467_2023_35814_MOESM5_ESM.csv]

Realm	Threshold	Ratio
Palearctic	0.99	0.0015552099533437
Palearctic	0.98	0.00777604976671851
Palearctic	0.97	0.00777604976671851
Palearctic	0.96	0.00933125972006221
Palearctic	0.95	0.0108864696734059
Palearctic	0.94	0.0108864696734059
Palearctic	0.93	0.0108864696734059
Palearctic	0.92	0.0124416796267496
Palearctic	0.91	0.015552099533437
Palearctic	0.9	0.0171073094867807
Palearctic	0.89	0.0171073094867807
Palearctic	0.88	0.0186625194401244
Palearctic	0.87	0.0202177293934681
Palearctic	0.86	0.0202177293934681
Palearctic	0.85	0.0217729393468118
Palearctic	0.84	0.0217729393468118
Palearctic	0.83	0.0233281493001555
Palearctic	0.82	0.0248833592534992
Palearctic	0.81	0.0279937791601866
Palearctic	0.8	0.0295489891135303
Palearctic	0.79	0.031104199066874
Palearctic	0.78	0.031104199066874
Palearctic	0.77	0.0326594090202177
Palearctic	0.76	0.0373250388802488
Palearctic	0.75	0.0435458786936236
Palearctic	0.74	0.0482115085536547
Palearctic	0.73	0.0528771384136858
Palearctic	0.72	0.0544323483670296
Palearctic	0.71	0.057542768273717
Palearctic	0.7	0.0622083981337481
Palearctic	0.69	0.0637636080870918
Palearctic	0.68	0.0637636080870918
Palearctic	0.67	0.0637636080870918
Palearctic	0.66	0.0699844479004666
Palearctic	0.65	0.0715396578538103
Palearctic	0.64	0.073094867807154
Palearctic	0.63	0.0762052877138414
Palearctic	0.62	0.0777604976671851
Palearctic	0.61	0.0824261275272162
Palearctic	0.6	0.0855365474339036
Palearctic	0.59	0.0917573872472784
Palearctic	0.58	0.0964230171073095
Palearctic	0.57	0.101088646967341
Palearctic	0.56	0.104199066874028
Palearctic	0.55	0.107309486780715
Palearctic	0.54	0.111975116640746
Palearctic	0.53	0.11353032659409
Palearctic	0.52	0.118195956454121
Palearctic	0.51	0.119751166407465
Palearctic	0.5	0.119751166407465
Palearctic	0.49	0.124416796267496
Palearctic	0.48	0.129082426127527
Palearctic	0.47	0.136858475894246
Palearctic	0.46	0.253499222395023
Palearctic	0.45	0.272161741835148
Palearctic	0.44	0.283048211508554
Palearctic	0.43	0.290824261275272
Palearctic	0.42	0.297045101088647
Palearctic	0.41	0.301710730948678
Palearctic	0.4	0.340590979782271
Palearctic	0.39	0.354587869362364
Palearctic	0.38	0.368584758942457
Palearctic	0.37	0.376360808709176
Palearctic	0.36	0.390357698289269
Palearctic	0.35	0.409020217729393
Palearctic	0.34	0.419906687402799
Palearctic	0.33	0.426127527216174
Palearctic	0.32	0.432348367029549
Palearctic	0.31	0.443234836702955
Palearctic	0.3	0.451010886469673
Palearctic	0.29	0.461897356143079
Palearctic	0.28	0.477449455676516
Palearctic	0.27	0.496111975116641
Palearctic	0.26	0.50855365474339
Palearctic	0.25	0.52099533437014
Palearctic	0.24	0.534992223950233
Palearctic	0.23	0.553654743390358
Palearctic	0.22	0.56298600311042
Palearctic	0.21	0.597200622083981
Palearctic	0.2	0.606531881804043
Palearctic	0.19	0.631415241057543
Palearctic	0.18	0.653188180404355
Palearctic	0.17	0.671850699844479
Palearctic	0.16	0.687402799377916
Palearctic	0.15	0.704510108864697
Palearctic	0.14	0.720062208398134
Palearctic	0.13	0.73094867807154
Palearctic	0.12	0.754276827371695
Palearctic	0.11	0.77293934681182
Palearctic	0.1	0.788491446345257
Palearctic	0.09	0.807153965785381
Palearctic	0.08	0.819595645412131
Palearctic	0.07	0.835147744945568
Palearctic	0.06	0.855365474339036
Palearctic	0.05	0.87402799377916
Palearctic	0.04	0.900466562986003
Palearctic	0.03	0.922239502332815
Palearctic	0.02	0.950233281493002
Palearctic	0.01	0.973561430793157
Nearctic	0.99	0
Nearctic	0.98	0
Nearctic	0.97	0
Nearctic	0.96	0
Nearctic	0.95	0
Nearctic	0.94	0
Nearctic	0.93	0
Nearctic	0.92	0
Nearctic	0.91	0
Nearctic	0.9	0
Nearctic	0.89	0.0028328611898017
Nearctic	0.88	0.0028328611898017
Nearctic	0.87	0.0028328611898017
Nearctic	0.86	0.0028328611898017
Nearctic	0.85	0.0028328611898017
Nearctic	0.84	0.0028328611898017
Nearctic	0.83	0.0056657223796034
Nearctic	0.82	0.0056657223796034
Nearctic	0.81	0.0084985835694051
Nearctic	0.8	0.0084985835694051
Nearctic	0.79	0.0084985835694051
Nearctic	0.78	0.0141643059490085
Nearctic	0.77	0.0169971671388102
Nearctic	0.76	0.0198300283286119
Nearctic	0.75	0.0198300283286119
Nearctic	0.74	0.0198300283286119
Nearctic	0.73	0.0226628895184136
Nearctic	0.72	0.0226628895184136
Nearctic	0.71	0.028328611898017
Nearctic	0.7	0.028328611898017
Nearctic	0.69	0.0339943342776204
Nearctic	0.68	0.0396600566572238
Nearctic	0.67	0.0424929178470255
Nearctic	0.66	0.0424929178470255
Nearctic	0.65	0.0424929178470255
Nearctic	0.64	0.0424929178470255
Nearctic	0.63	0.0509915014164306
Nearctic	0.62	0.0538243626062323
Nearctic	0.61	0.0651558073654391
Nearctic	0.6	0.0708215297450425
Nearctic	0.59	0.0793201133144476
Nearctic	0.58	0.084985835694051
Nearctic	0.57	0.0906515580736544
Nearctic	0.56	0.110481586402266
Nearctic	0.55	0.11614730878187
Nearctic	0.54	0.127478753541076
Nearctic	0.53	0.127478753541076
Nearctic	0.52	0.13314447592068
Nearctic	0.51	0.138810198300283
Nearctic	0.5	0.144475920679887
Nearctic	0.49	0.1671388101983
Nearctic	0.48	0.175637393767705
Nearctic	0.47	0.18413597733711
Nearctic	0.46	0.189801699716714
Nearctic	0.45	0.192634560906516
Nearctic	0.44	0.198300283286119
Nearctic	0.43	0.203966005665722
Nearctic	0.42	0.212464589235127
Nearctic	0.41	0.223796033994334
Nearctic	0.4	0.232294617563739
Nearctic	0.39	0.24929178470255
Nearctic	0.38	0.263456090651558
Nearctic	0.37	0.26628895184136
Nearctic	0.36	0.26628895184136
Nearctic	0.35	0.274787535410765
Nearctic	0.34	0.28328611898017
Nearctic	0.33	0.291784702549575
Nearctic	0.32	0.308781869688385
Nearctic	0.31	0.311614730878187
Nearctic	0.3	0.320113314447592
Nearctic	0.29	0.328611898016997
Nearctic	0.28	0.342776203966006
Nearctic	0.27	0.348441926345609
Nearctic	0.26	0.359773371104816
Nearctic	0.25	0.359773371104816
Nearctic	0.24	0.371104815864023
Nearctic	0.23	0.379603399433428
Nearctic	0.22	0.385269121813031
Nearctic	0.21	0.393767705382436
Nearctic	0.2	0.39943342776204
Nearctic	0.19	0.413597733711048
Nearctic	0.18	0.419263456090652
Nearctic	0.17	0.439093484419263
Nearctic	0.16	0.447592067988669
Nearctic	0.15	0.461756373937677
Nearctic	0.14	0.470254957507082
Nearctic	0.13	0.487252124645892
Nearctic	0.12	0.498583569405099
Nearctic	0.11	0.512747875354108
Nearctic	0.1	0.521246458923513
Nearctic	0.09	0.53257790368272
Nearctic	0.08	0.543909348441926
Nearctic	0.07	0.560906515580737
Nearctic	0.06	0.563739376770538
Nearctic	0.05	0.575070821529745
Nearctic	0.04	0.586402266288952
Nearctic	0.03	0.60056657223796
Nearctic	0.02	0.606232294617564
Nearctic	0.01	0.609065155807365
Saharo-Arabian	0.99	0
Saharo-Arabian	0.98	0.00108147080028839
Saharo-Arabian	0.97	0.00180245133381399
Saharo-Arabian	0.96	0.00288392213410238
Saharo-Arabian	0.95	0.00396539293439077
Saharo-Arabian	0.94	0.00504686373467916
Saharo-Arabian	0.93	0.00648882480173035
Saharo-Arabian	0.92	0.00757029560201875
Saharo-Arabian	0.91	0.00937274693583273
Saharo-Arabian	0.9	0.0111751982696467
Saharo-Arabian	0.89	0.0129776496034607
Saharo-Arabian	0.88	0.0155010814708003
Saharo-Arabian	0.87	0.0187454938716655
Saharo-Arabian	0.86	0.0216294160057678
Saharo-Arabian	0.85	0.023071377072819
Saharo-Arabian	0.84	0.0259552992069214
Saharo-Arabian	0.83	0.028478731074261
Saharo-Arabian	0.82	0.0313626532083634
Saharo-Arabian	0.81	0.0342465753424658
Saharo-Arabian	0.8	0.0356885364095169
Saharo-Arabian	0.79	0.0374909877433309
Saharo-Arabian	0.78	0.0392934390771449
Saharo-Arabian	0.77	0.0418168709444845
Saharo-Arabian	0.76	0.0479452054794521
Saharo-Arabian	0.75	0.053352559480894
Saharo-Arabian	0.74	0.0576784426820476
Saharo-Arabian	0.73	0.0645277577505407
Saharo-Arabian	0.72	0.0681326604181687
Saharo-Arabian	0.71	0.0728190338860851
Saharo-Arabian	0.7	0.0775054073540014
Saharo-Arabian	0.69	0.0825522710886806
Saharo-Arabian	0.68	0.0897620764239365
Saharo-Arabian	0.67	0.0969718817591925
Saharo-Arabian	0.66	0.100937274693583
Saharo-Arabian	0.65	0.10958904109589
Saharo-Arabian	0.64	0.116077865897621
Saharo-Arabian	0.63	0.119682768565249
Saharo-Arabian	0.62	0.127253064167267
Saharo-Arabian	0.61	0.133020908435472
Saharo-Arabian	0.6	0.141672674837779
Saharo-Arabian	0.59	0.145998558038933
Saharo-Arabian	0.58	0.152847873107426
Saharo-Arabian	0.57	0.158615717375631
Saharo-Arabian	0.56	0.16618601297765
Saharo-Arabian	0.55	0.175919250180245
Saharo-Arabian	0.54	0.183850036049027
Saharo-Arabian	0.53	0.19069935111752
Saharo-Arabian	0.52	0.198630136986301
Saharo-Arabian	0.51	0.205839942321557
Saharo-Arabian	0.5	0.212328767123288
Saharo-Arabian	0.49	0.220620043258832
Saharo-Arabian	0.48	0.227829848594088
Saharo-Arabian	0.47	0.235400144196107
Saharo-Arabian	0.46	0.242609949531363
Saharo-Arabian	0.45	0.250540735400144
Saharo-Arabian	0.44	0.260994953136265
Saharo-Arabian	0.43	0.270007209805335
Saharo-Arabian	0.42	0.280461427541456
Saharo-Arabian	0.41	0.291636625811103
Saharo-Arabian	0.4	0.301009372746936
Saharo-Arabian	0.39	0.313987022350397
Saharo-Arabian	0.38	0.324080749819755
Saharo-Arabian	0.37	0.333093006488825
Saharo-Arabian	0.36	0.339221341023792
Saharo-Arabian	0.35	0.34282624369142
Saharo-Arabian	0.34	0.349315068493151
Saharo-Arabian	0.33	0.363013698630137
Saharo-Arabian	0.32	0.374188896899784
Saharo-Arabian	0.31	0.386445565969719
Saharo-Arabian	0.3	0.399062725306417
Saharo-Arabian	0.29	0.410958904109589
Saharo-Arabian	0.28	0.426820475847152
Saharo-Arabian	0.27	0.441240086517664
Saharo-Arabian	0.26	0.456020187454939
Saharo-Arabian	0.25	0.471160778658976
Saharo-Arabian	0.24	0.48846431146359
Saharo-Arabian	0.23	0.500360490266763
Saharo-Arabian	0.22	0.520908435472242
Saharo-Arabian	0.21	0.540735400144196
Saharo-Arabian	0.2	0.558759913482336
Saharo-Arabian	0.19	0.574981975486662
Saharo-Arabian	0.18	0.592285508291276
Saharo-Arabian	0.17	0.610670511896179
Saharo-Arabian	0.16	0.628334534967556
Saharo-Arabian	0.15	0.646359048305696
Saharo-Arabian	0.14	0.666546503244412
Saharo-Arabian	0.13	0.68817591925018
Saharo-Arabian	0.12	0.709444844989185
Saharo-Arabian	0.11	0.728550829127614
Saharo-Arabian	0.1	0.749459264599856
Saharo-Arabian	0.09	0.769646719538572
Saharo-Arabian	0.08	0.793439077144917
Saharo-Arabian	0.07	0.815068493150685
Saharo-Arabian	0.06	0.833093006488825
Saharo-Arabian	0.05	0.850396539293439
Saharo-Arabian	0.04	0.866258111031002
Saharo-Arabian	0.03	0.882119682768565
Saharo-Arabian	0.02	0.943763518385004
Saharo-Arabian	0.01	0.970439798125451
Afrotropical	0.99	0
Afrotropical	0.98	0
Afrotropical	0.97	0
Afrotropical	0.96	0.000773993808049536
Afrotropical	0.95	0.0011609907120743
Afrotropical	0.94	0.0011609907120743
Afrotropical	0.93	0.00154798761609907
Afrotropical	0.92	0.00270897832817337
Afrotropical	0.91	0.00386996904024768
Afrotropical	0.9	0.00580495356037152
Afrotropical	0.89	0.00773993808049536
Afrotropical	0.88	0.010061919504644
Afrotropical	0.87	0.0127708978328173
Afrotropical	0.86	0.0162538699690402
Afrotropical	0.85	0.0181888544891641
Afrotropical	0.84	0.0201238390092879
Afrotropical	0.83	0.0243808049535604
Afrotropical	0.82	0.0301857585139319
Afrotropical	0.81	0.0371517027863777
Afrotropical	0.8	0.0429566563467492
Afrotropical	0.79	0.0487616099071207
Afrotropical	0.78	0.054953560371517
Afrotropical	0.77	0.0603715170278638
Afrotropical	0.76	0.0669504643962848
Afrotropical	0.75	0.0704334365325077
Afrotropical	0.74	0.0758513931888545
Afrotropical	0.73	0.0812693498452012
Afrotropical	0.72	0.0847523219814241
Afrotropical	0.71	0.0890092879256966
Afrotropical	0.7	0.0928792569659443
Afrotropical	0.69	0.0990712074303406
Afrotropical	0.68	0.106424148606811
Afrotropical	0.67	0.113777089783282
Afrotropical	0.66	0.121904024767802
Afrotropical	0.65	0.128869969040248
Afrotropical	0.64	0.135061919504644
Afrotropical	0.63	0.144736842105263
Afrotropical	0.62	0.155185758513932
Afrotropical	0.61	0.164473684210526
Afrotropical	0.6	0.172600619195046
Afrotropical	0.59	0.183823529411765
Afrotropical	0.58	0.19233746130031
Afrotropical	0.57	0.199303405572755
Afrotropical	0.56	0.220975232198142
Afrotropical	0.55	0.231037151702786
Afrotropical	0.54	0.242260061919505
Afrotropical	0.53	0.254256965944272
Afrotropical	0.52	0.263931888544892
Afrotropical	0.51	0.274767801857585
Afrotropical	0.5	0.285990712074303
Afrotropical	0.49	0.296052631578947
Afrotropical	0.48	0.305340557275542
Afrotropical	0.47	0.314241486068111
Afrotropical	0.46	0.321207430340557
Afrotropical	0.45	0.332430340557276
Afrotropical	0.44	0.34249226006192
Afrotropical	0.43	0.353328173374613
Afrotropical	0.42	0.365325077399381
Afrotropical	0.41	0.376934984520124
Afrotropical	0.4	0.390092879256966
Afrotropical	0.39	0.403637770897833
Afrotropical	0.38	0.412925696594427
Afrotropical	0.37	0.427244582043344
Afrotropical	0.36	0.438854489164087
Afrotropical	0.35	0.451238390092879
Afrotropical	0.34	0.46594427244582
Afrotropical	0.33	0.479102167182663
Afrotropical	0.32	0.49109907120743
Afrotropical	0.31	0.507352941176471
Afrotropical	0.3	0.51702786377709
Afrotropical	0.29	0.526315789473684
Afrotropical	0.28	0.538312693498452
Afrotropical	0.27	0.549922600619195
Afrotropical	0.26	0.558823529411765
Afrotropical	0.25	0.573916408668731
Afrotropical	0.24	0.589009287925697
Afrotropical	0.23	0.60061919504644
Afrotropical	0.22	0.613777089783282
Afrotropical	0.21	0.628095975232198
Afrotropical	0.2	0.643962848297214
Afrotropical	0.19	0.655572755417957
Afrotropical	0.18	0.667569659442725
Afrotropical	0.17	0.679179566563467
Afrotropical	0.16	0.690015479876161
Afrotropical	0.15	0.703173374613003
Afrotropical	0.14	0.71671826625387
Afrotropical	0.13	0.732585139318885
Afrotropical	0.12	0.746904024767802
Afrotropical	0.11	0.762770897832817
Afrotropical	0.1	0.777476780185758
Afrotropical	0.09	0.796439628482972
Afrotropical	0.08	0.813080495356037
Afrotropical	0.07	0.833204334365325
Afrotropical	0.06	0.84984520123839
Afrotropical	0.05	0.870743034055728
Afrotropical	0.04	0.899767801857585
Afrotropical	0.03	0.923761609907121
Afrotropical	0.02	0.948916408668731
Afrotropical	0.01	0.967492260061919
Neotropical	0.99	0
Neotropical	0.98	0
Neotropical	0.97	0
Neotropical	0.96	0
Neotropical	0.95	0
Neotropical	0.94	0
Neotropical	0.93	0
Neotropical	0.92	0
Neotropical	0.91	0
Neotropical	0.9	0
Neotropical	0.89	0
Neotropical	0.88	0
Neotropical	0.87	0
Neotropical	0.86	0
Neotropical	0.85	0
Neotropical	0.84	0
Neotropical	0.83	0
Neotropical	0.82	0
Neotropical	0.81	0
Neotropical	0.8	0
Neotropical	0.79	0
Neotropical	0.78	0
Neotropical	0.77	0
Neotropical	0.76	0
Neotropical	0.75	0
Neotropical	0.74	0
Neotropical	0.73	0
Neotropical	0.72	0
Neotropical	0.71	0
Neotropical	0.7	0
Neotropical	0.69	0
Neotropical	0.68	0
Neotropical	0.67	0
Neotropical	0.66	0
Neotropical	0.65	0
Neotropical	0.64	0
Neotropical	0.63	0
Neotropical	0.62	0
Neotropical	0.61	0
Neotropical	0.6	0.0565371024734982
Neotropical	0.59	0.0565371024734982
Neotropical	0.58	0.0565371024734982
Neotropical	0.57	0.0600706713780919
Neotropical	0.56	0.0671378091872792
Neotropical	0.55	0.0706713780918728
Neotropical	0.54	0.0706713780918728
Neotropical	0.53	0.0706713780918728
Neotropical	0.52	0.0742049469964664
Neotropical	0.51	0.0812720848056537
Neotropical	0.5	0.0812720848056537
Neotropical	0.49	0.0848056537102474
Neotropical	0.48	0.109540636042403
Neotropical	0.47	0.11660777385159
Neotropical	0.46	0.130742049469965
Neotropical	0.45	0.137809187279152
Neotropical	0.44	0.141342756183746
Neotropical	0.43	0.159010600706714
Neotropical	0.42	0.173144876325088
Neotropical	0.41	0.19434628975265
Neotropical	0.4	0.212014134275618
Neotropical	0.39	0.226148409893993
Neotropical	0.38	0.23321554770318
Neotropical	0.37	0.243816254416961
Neotropical	0.36	0.261484098939929
Neotropical	0.35	0.275618374558304
Neotropical	0.34	0.318021201413428
Neotropical	0.33	0.332155477031802
Neotropical	0.32	0.34982332155477
Neotropical	0.31	0.367491166077739
Neotropical	0.3	0.378091872791519
Neotropical	0.29	0.385159010600707
Neotropical	0.28	0.395759717314488
Neotropical	0.27	0.399293286219081
Neotropical	0.26	0.409893992932862
Neotropical	0.25	0.420494699646643
Neotropical	0.24	0.42756183745583
Neotropical	0.23	0.434628975265018
Neotropical	0.22	0.445229681978799
Neotropical	0.21	0.501766784452297
Neotropical	0.2	0.515901060070671
Neotropical	0.19	0.54416961130742
Neotropical	0.18	0.565371024734982
Neotropical	0.17	0.593639575971731
Neotropical	0.16	0.614840989399293
Neotropical	0.15	0.632508833922262
Neotropical	0.14	0.636042402826855
Neotropical	0.13	0.653710247349823
Neotropical	0.12	0.671378091872792
Neotropical	0.11	0.674911660777385
Neotropical	0.1	0.68904593639576
Neotropical	0.09	0.706713780918728
Neotropical	0.08	0.720848056537102
Neotropical	0.07	0.734982332155477
Neotropical	0.06	0.745583038869258
Neotropical	0.05	0.759717314487632
Neotropical	0.04	0.770318021201413
Neotropical	0.03	0.791519434628975
Neotropical	0.02	0.809187279151943
Neotropical	0.01	0.830388692579505
Australian	0.99	0
Australian	0.98	0
Australian	0.97	0
Australian	0.96	0.000713266761768902
Australian	0.95	0.0014265335235378
Australian	0.94	0.00356633380884451
Australian	0.93	0.00427960057061341
Australian	0.92	0.00427960057061341
Australian	0.91	0.00855920114122682
Australian	0.9	0.00927246790299572
Australian	0.89	0.0135520684736091
Australian	0.88	0.0171184022824536
Australian	0.87	0.0199714693295292
Australian	0.86	0.0235378031383738
Australian	0.85	0.0263908701854494
Australian	0.84	0.0271041369472183
Australian	0.83	0.0328102710413695
Australian	0.82	0.0342368045649073
Australian	0.81	0.0399429386590585
Australian	0.8	0.0470756062767475
Australian	0.79	0.0520684736091298
Australian	0.78	0.0563480741797432
Australian	0.77	0.0677603423680457
Australian	0.76	0.072753209700428
Australian	0.75	0.0784593437945792
Australian	0.74	0.0834522111269615
Australian	0.73	0.0877318116975749
Australian	0.72	0.0934379457917261
Australian	0.71	0.103423680456491
Australian	0.7	0.106276747503566
Australian	0.69	0.112696148359486
Australian	0.68	0.117689015691869
Australian	0.67	0.12339514978602
Australian	0.66	0.12981455064194
Australian	0.65	0.138373751783167
Australian	0.64	0.14265335235378
Australian	0.63	0.1490727532097
Australian	0.62	0.154065620542083
Australian	0.61	0.160485021398003
Australian	0.6	0.164764621968616
Australian	0.59	0.171184022824536
Australian	0.58	0.176176890156919
Australian	0.57	0.180456490727532
Australian	0.56	0.187589158345221
Australian	0.55	0.196861626248217
Australian	0.54	0.204707560627675
Australian	0.53	0.213266761768902
Australian	0.52	0.215406562054208
Australian	0.51	0.218972895863053
Australian	0.5	0.224679029957204
Australian	0.49	0.232524964336662
Australian	0.48	0.241797432239658
Australian	0.47	0.248930099857347
Australian	0.46	0.261055634807418
Australian	0.45	0.27246790299572
Australian	0.44	0.283166904422254
Australian	0.43	0.293865905848787
Australian	0.42	0.30527817403709
Australian	0.41	0.314550641940086
Australian	0.4	0.326676176890157
Australian	0.39	0.338088445078459
Australian	0.38	0.349500713266762
Australian	0.37	0.360199714693295
Australian	0.36	0.373751783166904
Australian	0.35	0.388017118402282
Australian	0.34	0.398716119828816
Australian	0.33	0.412981455064194
Australian	0.32	0.430813124108417
Australian	0.31	0.447218259629101
Australian	0.3	0.464336661911555
Australian	0.29	0.477175463623395
Australian	0.28	0.491440798858773
Australian	0.27	0.509272467902996
Australian	0.26	0.519971469329529
Australian	0.25	0.536376604850214
Australian	0.24	0.551355206847361
Australian	0.23	0.567047075606277
Australian	0.22	0.580599144079886
Australian	0.21	0.599857346647646
Australian	0.2	0.6169757489301
Australian	0.19	0.635520684736091
Australian	0.18	0.649786019971469
Australian	0.17	0.666191155492154
Australian	0.16	0.680456490727532
Australian	0.15	0.69472182596291
Australian	0.14	0.706134094151213
Australian	0.13	0.720399429386591
Australian	0.12	0.739657631954351
Australian	0.11	0.75320970042796
Australian	0.1	0.766761768901569
Australian	0.09	0.783880171184023
Australian	0.08	0.801711840228245
Australian	0.07	0.825962910128388
Australian	0.06	0.849500713266762
Australian	0.05	0.871611982881598
Australian	0.04	0.88944365192582
Australian	0.03	0.906562054208274
Australian	0.02	0.923680456490727
Australian	0.01	0.939372325249643
