# Supplementary material for: Global patterns of climate change impacts on desert bird communities
Source: Nat Commun. 2023 Jan 13;14:211. doi: 10.1038/s41467-023-35814-8 (PMC9839677; doi:10.1038/s41467-023-35814-8)
Supplement: Supplementary file 6 — Supplementary Data 4 [file 41467_2023_35814_MOESM6_ESM.csv]

Realm	Threshold	Ratio
Palearctic	0.99	0
Palearctic	0.98	0
Palearctic	0.97	0
Palearctic	0.96	0
Palearctic	0.95	0
Palearctic	0.94	0
Palearctic	0.93	0
Palearctic	0.92	0
Palearctic	0.91	0
Palearctic	0.9	0
Palearctic	0.89	0
Palearctic	0.88	0
Palearctic	0.87	0
Palearctic	0.86	0
Palearctic	0.85	0
Palearctic	0.84	0
Palearctic	0.83	0
Palearctic	0.82	0
Palearctic	0.81	0
Palearctic	0.8	0
Palearctic	0.79	0
Palearctic	0.78	0
Palearctic	0.77	0
Palearctic	0.76	0
Palearctic	0.75	0
Palearctic	0.74	0
Palearctic	0.73	0.0294117647058824
Palearctic	0.72	0.0285714285714286
Palearctic	0.71	0.027027027027027
Palearctic	0.7	0.025
Palearctic	0.69	0.024390243902439
Palearctic	0.68	0.024390243902439
Palearctic	0.67	0.024390243902439
Palearctic	0.66	0.0222222222222222
Palearctic	0.65	0.0217391304347826
Palearctic	0.64	0.0212765957446809
Palearctic	0.63	0.0204081632653061
Palearctic	0.62	0.02
Palearctic	0.61	0.0188679245283019
Palearctic	0.6	0.0181818181818182
Palearctic	0.59	0.0169491525423729
Palearctic	0.58	0.0161290322580645
Palearctic	0.57	0.0153846153846154
Palearctic	0.56	0.0149253731343284
Palearctic	0.55	0.0144927536231884
Palearctic	0.54	0.0138888888888889
Palearctic	0.53	0.0136986301369863
Palearctic	0.52	0.0131578947368421
Palearctic	0.51	0.012987012987013
Palearctic	0.5	0.012987012987013
Palearctic	0.49	0.025
Palearctic	0.48	0.0240963855421687
Palearctic	0.47	0.0227272727272727
Palearctic	0.46	0.141104294478528
Palearctic	0.45	0.148571428571429
Palearctic	0.44	0.142857142857143
Palearctic	0.43	0.13903743315508
Palearctic	0.42	0.136125654450262
Palearctic	0.41	0.134020618556701
Palearctic	0.4	0.118721461187215
Palearctic	0.39	0.118421052631579
Palearctic	0.38	0.118143459915612
Palearctic	0.37	0.115702479338843
Palearctic	0.36	0.111553784860558
Palearctic	0.35	0.106463878326996
Palearctic	0.34	0.103703703703704
Palearctic	0.33	0.102189781021898
Palearctic	0.32	0.100719424460432
Palearctic	0.31	0.0982456140350877
Palearctic	0.3	0.096551724137931
Palearctic	0.29	0.0942760942760943
Palearctic	0.28	0.0912052117263844
Palearctic	0.27	0.0877742946708464
Palearctic	0.26	0.0856269113149847
Palearctic	0.25	0.0865671641791045
Palearctic	0.24	0.0843023255813953
Palearctic	0.23	0.0814606741573034
Palearctic	0.22	0.0801104972375691
Palearctic	0.21	0.0755208333333333
Palearctic	0.2	0.0743589743589744
Palearctic	0.19	0.0714285714285714
Palearctic	0.18	0.0690476190476191
Palearctic	0.17	0.0694444444444444
Palearctic	0.16	0.0701357466063348
Palearctic	0.15	0.0684326710816777
Palearctic	0.14	0.0669546436285097
Palearctic	0.13	0.0659574468085106
Palearctic	0.12	0.0639175257731959
Palearctic	0.11	0.062374245472837
Palearctic	0.1	0.0611439842209073
Palearctic	0.09	0.0597302504816956
Palearctic	0.08	0.0588235294117647
Palearctic	0.07	0.0577281191806331
Palearctic	0.06	0.0563636363636364
Palearctic	0.05	0.0569395017793594
Palearctic	0.04	0.0552677029360967
Palearctic	0.03	0.0573355817875211
Palearctic	0.02	0.0556464811783961
Palearctic	0.01	0.0543130990415335
Nearctic	0.99	0
Nearctic	0.98	0
Nearctic	0.97	0
Nearctic	0.96	0
Nearctic	0.95	0
Nearctic	0.94	0
Nearctic	0.93	0
Nearctic	0.92	0
Nearctic	0.91	0
Nearctic	0.9	0
Nearctic	0.89	0
Nearctic	0.88	0
Nearctic	0.87	0
Nearctic	0.86	0
Nearctic	0.85	0
Nearctic	0.84	0
Nearctic	0.83	0
Nearctic	0.82	0
Nearctic	0.81	0
Nearctic	0.8	0
Nearctic	0.79	0
Nearctic	0.78	0
Nearctic	0.77	0
Nearctic	0.76	0
Nearctic	0.75	0
Nearctic	0.74	0
Nearctic	0.73	0
Nearctic	0.72	0
Nearctic	0.71	0
Nearctic	0.7	0
Nearctic	0.69	0
Nearctic	0.68	0.0714285714285714
Nearctic	0.67	0.0666666666666667
Nearctic	0.66	0.0666666666666667
Nearctic	0.65	0.0666666666666667
Nearctic	0.64	0.0666666666666667
Nearctic	0.63	0.0555555555555556
Nearctic	0.62	0.0526315789473684
Nearctic	0.61	0.0434782608695652
Nearctic	0.6	0.08
Nearctic	0.59	0.107142857142857
Nearctic	0.58	0.1
Nearctic	0.57	0.09375
Nearctic	0.56	0.0769230769230769
Nearctic	0.55	0.0975609756097561
Nearctic	0.54	0.0888888888888889
Nearctic	0.53	0.0888888888888889
Nearctic	0.52	0.106382978723404
Nearctic	0.51	0.102040816326531
Nearctic	0.5	0.0980392156862745
Nearctic	0.49	0.101694915254237
Nearctic	0.48	0.112903225806452
Nearctic	0.47	0.107692307692308
Nearctic	0.46	0.104477611940299
Nearctic	0.45	0.102941176470588
Nearctic	0.44	0.114285714285714
Nearctic	0.43	0.111111111111111
Nearctic	0.42	0.106666666666667
Nearctic	0.41	0.113924050632911
Nearctic	0.4	0.134146341463415
Nearctic	0.39	0.136363636363636
Nearctic	0.38	0.139784946236559
Nearctic	0.37	0.138297872340426
Nearctic	0.36	0.138297872340426
Nearctic	0.35	0.134020618556701
Nearctic	0.34	0.13
Nearctic	0.33	0.12621359223301
Nearctic	0.32	0.128440366972477
Nearctic	0.31	0.127272727272727
Nearctic	0.3	0.123893805309735
Nearctic	0.29	0.120689655172414
Nearctic	0.28	0.12396694214876
Nearctic	0.27	0.121951219512195
Nearctic	0.26	0.118110236220472
Nearctic	0.25	0.118110236220472
Nearctic	0.24	0.114503816793893
Nearctic	0.23	0.119402985074627
Nearctic	0.22	0.125
Nearctic	0.21	0.129496402877698
Nearctic	0.2	0.127659574468085
Nearctic	0.19	0.123287671232877
Nearctic	0.18	0.121621621621622
Nearctic	0.17	0.116129032258065
Nearctic	0.16	0.113924050632911
Nearctic	0.15	0.116564417177914
Nearctic	0.14	0.114457831325301
Nearctic	0.13	0.11046511627907
Nearctic	0.12	0.107954545454545
Nearctic	0.11	0.104972375690608
Nearctic	0.1	0.108695652173913
Nearctic	0.09	0.106382978723404
Nearctic	0.08	0.104166666666667
Nearctic	0.07	0.116161616161616
Nearctic	0.06	0.115577889447236
Nearctic	0.05	0.118226600985222
Nearctic	0.04	0.115942028985507
Nearctic	0.03	0.113207547169811
Nearctic	0.02	0.116822429906542
Nearctic	0.01	0.116279069767442
Saharo-Arabian	0.99	0
Saharo-Arabian	0.98	0
Saharo-Arabian	0.97	0
Saharo-Arabian	0.96	0
Saharo-Arabian	0.95	0
Saharo-Arabian	0.94	0
Saharo-Arabian	0.93	0
Saharo-Arabian	0.92	0
Saharo-Arabian	0.91	0
Saharo-Arabian	0.9	0
Saharo-Arabian	0.89	0
Saharo-Arabian	0.88	0
Saharo-Arabian	0.87	0
Saharo-Arabian	0.86	0
Saharo-Arabian	0.85	0
Saharo-Arabian	0.84	0
Saharo-Arabian	0.83	0.0126582278481013
Saharo-Arabian	0.82	0.0114942528735632
Saharo-Arabian	0.81	0.0315789473684211
Saharo-Arabian	0.8	0.0404040404040404
Saharo-Arabian	0.79	0.0384615384615385
Saharo-Arabian	0.78	0.036697247706422
Saharo-Arabian	0.77	0.0344827586206897
Saharo-Arabian	0.76	0.0300751879699248
Saharo-Arabian	0.75	0.027027027027027
Saharo-Arabian	0.74	0.025
Saharo-Arabian	0.73	0.0223463687150838
Saharo-Arabian	0.72	0.0211640211640212
Saharo-Arabian	0.71	0.0198019801980198
Saharo-Arabian	0.7	0.0186046511627907
Saharo-Arabian	0.69	0.0174672489082969
Saharo-Arabian	0.68	0.0160642570281124
Saharo-Arabian	0.67	0.0148698884758364
Saharo-Arabian	0.66	0.0178571428571429
Saharo-Arabian	0.65	0.0164473684210526
Saharo-Arabian	0.64	0.015527950310559
Saharo-Arabian	0.63	0.0150602409638554
Saharo-Arabian	0.62	0.0169971671388102
Saharo-Arabian	0.61	0.018970189701897
Saharo-Arabian	0.6	0.0178117048346056
Saharo-Arabian	0.59	0.0172839506172839
Saharo-Arabian	0.58	0.0188679245283019
Saharo-Arabian	0.57	0.0181818181818182
Saharo-Arabian	0.56	0.0195227765726681
Saharo-Arabian	0.55	0.0184426229508197
Saharo-Arabian	0.54	0.0176470588235294
Saharo-Arabian	0.53	0.0189035916824197
Saharo-Arabian	0.52	0.0181488203266788
Saharo-Arabian	0.51	0.0175131348511384
Saharo-Arabian	0.5	0.0169779286926995
Saharo-Arabian	0.49	0.0179738562091503
Saharo-Arabian	0.48	0.0174050632911392
Saharo-Arabian	0.47	0.0168453292496172
Saharo-Arabian	0.46	0.0163447251114413
Saharo-Arabian	0.45	0.0172661870503597
Saharo-Arabian	0.44	0.0165745856353591
Saharo-Arabian	0.43	0.0160213618157543
Saharo-Arabian	0.42	0.0154241645244216
Saharo-Arabian	0.41	0.0148331273176761
Saharo-Arabian	0.4	0.0143712574850299
Saharo-Arabian	0.39	0.0149253731343284
Saharo-Arabian	0.38	0.014460511679644
Saharo-Arabian	0.37	0.0140692640692641
Saharo-Arabian	0.36	0.0138150903294368
Saharo-Arabian	0.35	0.0157728706624606
Saharo-Arabian	0.34	0.0154798761609907
Saharo-Arabian	0.33	0.0148957298907646
Saharo-Arabian	0.32	0.0163776493256262
Saharo-Arabian	0.31	0.0177238805970149
Saharo-Arabian	0.3	0.017163504968383
Saharo-Arabian	0.29	0.0166666666666667
Saharo-Arabian	0.28	0.0160472972972973
Saharo-Arabian	0.27	0.0155228758169935
Saharo-Arabian	0.26	0.0158102766798419
Saharo-Arabian	0.25	0.0153022188217292
Saharo-Arabian	0.24	0.0162361623616236
Saharo-Arabian	0.23	0.015850144092219
Saharo-Arabian	0.22	0.015916955017301
Saharo-Arabian	0.21	0.016
Saharo-Arabian	0.2	0.0161290322580645
Saharo-Arabian	0.19	0.0163009404388715
Saharo-Arabian	0.18	0.0158247108947048
Saharo-Arabian	0.17	0.0153482880755608
Saharo-Arabian	0.16	0.0154905335628227
Saharo-Arabian	0.15	0.015058561070831
Saharo-Arabian	0.14	0.0156841535965387
Saharo-Arabian	0.13	0.0151911995809324
Saharo-Arabian	0.12	0.0147357723577236
Saharo-Arabian	0.11	0.0143493320138545
Saharo-Arabian	0.1	0.0144300144300144
Saharo-Arabian	0.09	0.0140515222482436
Saharo-Arabian	0.08	0.0136301681054066
Saharo-Arabian	0.07	0.0132684652808492
Saharo-Arabian	0.06	0.0129813933362181
Saharo-Arabian	0.05	0.0127172530733362
Saharo-Arabian	0.04	0.0129005409904286
Saharo-Arabian	0.03	0.0126685737637924
Saharo-Arabian	0.02	0.012987012987013
Saharo-Arabian	0.01	0.0141158989598811
Afrotropical	0.99	0
Afrotropical	0.98	0
Afrotropical	0.97	0
Afrotropical	0.96	0
Afrotropical	0.95	0.333333333333333
Afrotropical	0.94	0.333333333333333
Afrotropical	0.93	0.5
Afrotropical	0.92	0.428571428571429
Afrotropical	0.91	0.3
Afrotropical	0.9	0.2
Afrotropical	0.89	0.15
Afrotropical	0.88	0.115384615384615
Afrotropical	0.87	0.0909090909090909
Afrotropical	0.86	0.0952380952380952
Afrotropical	0.85	0.106382978723404
Afrotropical	0.84	0.134615384615385
Afrotropical	0.83	0.126984126984127
Afrotropical	0.82	0.115384615384615
Afrotropical	0.81	0.145833333333333
Afrotropical	0.8	0.135135135135135
Afrotropical	0.79	0.134920634920635
Afrotropical	0.78	0.140845070422535
Afrotropical	0.77	0.147435897435897
Afrotropical	0.76	0.144508670520231
Afrotropical	0.75	0.142857142857143
Afrotropical	0.74	0.142857142857143
Afrotropical	0.73	0.138095238095238
Afrotropical	0.72	0.132420091324201
Afrotropical	0.71	0.126086956521739
Afrotropical	0.7	0.133333333333333
Afrotropical	0.69	0.13671875
Afrotropical	0.68	0.127272727272727
Afrotropical	0.67	0.119047619047619
Afrotropical	0.66	0.117460317460317
Afrotropical	0.65	0.117117117117117
Afrotropical	0.64	0.111747851002865
Afrotropical	0.63	0.117647058823529
Afrotropical	0.62	0.112219451371571
Afrotropical	0.61	0.110588235294118
Afrotropical	0.6	0.10762331838565
Afrotropical	0.59	0.107368421052632
Afrotropical	0.58	0.104627766599598
Afrotropical	0.57	0.100970873786408
Afrotropical	0.56	0.0980735551663748
Afrotropical	0.55	0.0971524288107203
Afrotropical	0.54	0.0926517571884984
Afrotropical	0.53	0.091324200913242
Afrotropical	0.52	0.0909090909090909
Afrotropical	0.51	0.0887323943661972
Afrotropical	0.5	0.0866035182679296
Afrotropical	0.49	0.0875816993464052
Afrotropical	0.48	0.0861850443599493
Afrotropical	0.47	0.083743842364532
Afrotropical	0.46	0.0831325301204819
Afrotropical	0.45	0.0838183934807916
Afrotropical	0.44	0.0836158192090395
Afrotropical	0.43	0.0821467688937568
Afrotropical	0.42	0.0805084745762712
Afrotropical	0.41	0.0811088295687885
Afrotropical	0.4	0.0813492063492064
Afrotropical	0.39	0.0805369127516778
Afrotropical	0.38	0.0805998125585754
Afrotropical	0.37	0.0815217391304348
Afrotropical	0.36	0.082010582010582
Afrotropical	0.35	0.0806174957118353
Afrotropical	0.34	0.0780730897009967
Afrotropical	0.33	0.0831987075928918
Afrotropical	0.32	0.0819542947202522
Afrotropical	0.31	0.0808543096872616
Afrotropical	0.3	0.0793413173652695
Afrotropical	0.29	0.0794117647058823
Afrotropical	0.28	0.0790797987059669
Afrotropical	0.27	0.0788177339901478
Afrotropical	0.26	0.0782548476454294
Afrotropical	0.25	0.0761968981793661
Afrotropical	0.24	0.0755584756898817
Afrotropical	0.23	0.0760309278350515
Afrotropical	0.22	0.075031525851198
Afrotropical	0.21	0.0745532963647566
Afrotropical	0.2	0.0733173076923077
Afrotropical	0.19	0.0755608028335301
Afrotropical	0.18	0.0759420289855072
Afrotropical	0.17	0.0757834757834758
Afrotropical	0.16	0.0751542344363432
Afrotropical	0.15	0.0759493670886076
Afrotropical	0.14	0.0755939524838013
Afrotropical	0.13	0.0739566825145272
Afrotropical	0.12	0.0730569948186529
Afrotropical	0.11	0.0745814307458143
Afrotropical	0.1	0.0741662518666003
Afrotropical	0.09	0.0753158406219631
Afrotropical	0.08	0.0756782484531176
Afrotropical	0.07	0.0747793776126335
Afrotropical	0.06	0.0737704918032787
Afrotropical	0.05	0.0733333333333333
Afrotropical	0.04	0.0735483870967742
Afrotropical	0.03	0.0716380393799749
Afrotropical	0.02	0.0705546492659054
Afrotropical	0.01	0.0696
Neotropical	0.99	0
Neotropical	0.98	0
Neotropical	0.97	0
Neotropical	0.96	0
Neotropical	0.95	0
Neotropical	0.94	0
Neotropical	0.93	0
Neotropical	0.92	0
Neotropical	0.91	0
Neotropical	0.9	0
Neotropical	0.89	0
Neotropical	0.88	0
Neotropical	0.87	0
Neotropical	0.86	0
Neotropical	0.85	0
Neotropical	0.84	0
Neotropical	0.83	0
Neotropical	0.82	0
Neotropical	0.81	0
Neotropical	0.8	0
Neotropical	0.79	0
Neotropical	0.78	0
Neotropical	0.77	0
Neotropical	0.76	0
Neotropical	0.75	0
Neotropical	0.74	0
Neotropical	0.73	0
Neotropical	0.72	0
Neotropical	0.71	0
Neotropical	0.7	0
Neotropical	0.69	0
Neotropical	0.68	0
Neotropical	0.67	0
Neotropical	0.66	0
Neotropical	0.65	0
Neotropical	0.64	0
Neotropical	0.63	0
Neotropical	0.62	0
Neotropical	0.61	0
Neotropical	0.6	0
Neotropical	0.59	0
Neotropical	0.58	0
Neotropical	0.57	0
Neotropical	0.56	0
Neotropical	0.55	0
Neotropical	0.54	0
Neotropical	0.53	0
Neotropical	0.52	0
Neotropical	0.51	0
Neotropical	0.5	0
Neotropical	0.49	0
Neotropical	0.48	0
Neotropical	0.47	0
Neotropical	0.46	0
Neotropical	0.45	0
Neotropical	0.44	0
Neotropical	0.43	0
Neotropical	0.42	0
Neotropical	0.41	0
Neotropical	0.4	0
Neotropical	0.39	0
Neotropical	0.38	0
Neotropical	0.37	0
Neotropical	0.36	0
Neotropical	0.35	0
Neotropical	0.34	0
Neotropical	0.33	0
Neotropical	0.32	0
Neotropical	0.31	0
Neotropical	0.3	0
Neotropical	0.29	0
Neotropical	0.28	0
Neotropical	0.27	0
Neotropical	0.26	0
Neotropical	0.25	0
Neotropical	0.24	0
Neotropical	0.23	0
Neotropical	0.22	0
Neotropical	0.21	0
Neotropical	0.2	0
Neotropical	0.19	0
Neotropical	0.18	0
Neotropical	0.17	0
Neotropical	0.16	0
Neotropical	0.15	0
Neotropical	0.14	0
Neotropical	0.13	0
Neotropical	0.12	0
Neotropical	0.11	0
Neotropical	0.1	0
Neotropical	0.09	0
Neotropical	0.08	0
Neotropical	0.07	0.00480769230769231
Neotropical	0.06	0.004739336492891
Neotropical	0.05	0.00465116279069767
Neotropical	0.04	0.00917431192660551
Neotropical	0.03	0.00892857142857143
Neotropical	0.02	0.00873362445414847
Neotropical	0.01	0.00851063829787234
Australian	0.99	0
Australian	0.98	0
Australian	0.97	0
Australian	0.96	0
Australian	0.95	0.5
Australian	0.94	0.2
Australian	0.93	0.333333333333333
Australian	0.92	0.333333333333333
Australian	0.91	0.166666666666667
Australian	0.9	0.153846153846154
Australian	0.89	0.157894736842105
Australian	0.88	0.166666666666667
Australian	0.87	0.178571428571429
Australian	0.86	0.151515151515152
Australian	0.85	0.162162162162162
Australian	0.84	0.157894736842105
Australian	0.83	0.152173913043478
Australian	0.82	0.166666666666667
Australian	0.81	0.142857142857143
Australian	0.8	0.121212121212121
Australian	0.79	0.123287671232877
Australian	0.78	0.113924050632911
Australian	0.77	0.115789473684211
Australian	0.76	0.107843137254902
Australian	0.75	0.1
Australian	0.74	0.094017094017094
Australian	0.73	0.0894308943089431
Australian	0.72	0.083969465648855
Australian	0.71	0.0827586206896552
Australian	0.7	0.0805369127516778
Australian	0.69	0.0759493670886076
Australian	0.68	0.0727272727272727
Australian	0.67	0.0751445086705202
Australian	0.66	0.0714285714285714
Australian	0.65	0.0721649484536082
Australian	0.64	0.075
Australian	0.63	0.076555023923445
Australian	0.62	0.0740740740740741
Australian	0.61	0.0711111111111111
Australian	0.6	0.0692640692640693
Australian	0.59	0.0666666666666667
Australian	0.58	0.0647773279352227
Australian	0.57	0.0632411067193676
Australian	0.56	0.064638783269962
Australian	0.55	0.0652173913043478
Australian	0.54	0.0627177700348432
Australian	0.53	0.0602006688963211
Australian	0.52	0.0596026490066225
Australian	0.51	0.0586319218241042
Australian	0.5	0.0571428571428571
Australian	0.49	0.0582822085889571
Australian	0.48	0.056047197640118
Australian	0.47	0.0601719197707736
Australian	0.46	0.0601092896174863
Australian	0.45	0.0575916230366492
Australian	0.44	0.0554156171284635
Australian	0.43	0.0558252427184466
Australian	0.42	0.0560747663551402
Australian	0.41	0.0566893424036281
Australian	0.4	0.0567685589519651
Australian	0.39	0.0569620253164557
Australian	0.38	0.0571428571428571
Australian	0.37	0.0633663366336634
Australian	0.36	0.0648854961832061
Australian	0.35	0.0625
Australian	0.34	0.0644007155635063
Australian	0.33	0.0673575129533679
Australian	0.32	0.0695364238410596
Australian	0.31	0.0717703349282297
Australian	0.3	0.0752688172043011
Australian	0.29	0.0792227204783259
Australian	0.28	0.081277213352685
Australian	0.27	0.0840336134453782
Australian	0.26	0.083676268861454
Australian	0.25	0.0811170212765957
Australian	0.24	0.0789133247089263
Australian	0.23	0.0779874213836478
Australian	0.22	0.0773955773955774
Australian	0.21	0.0784780023781213
Australian	0.2	0.0797687861271676
Australian	0.19	0.0808080808080808
Australian	0.18	0.0801317233809001
Australian	0.17	0.0781584582441113
Australian	0.16	0.0765199161425577
Australian	0.15	0.0770020533880904
Australian	0.14	0.0767676767676768
Australian	0.13	0.0772277227722772
Australian	0.12	0.077145612343298
Australian	0.11	0.0795454545454545
Australian	0.1	0.08
Australian	0.09	0.0791628753412193
Australian	0.08	0.0774021352313167
Australian	0.07	0.077720207253886
Australian	0.06	0.0772460117548279
Australian	0.05	0.0752864157119476
Australian	0.04	0.07457898957498
Australian	0.03	0.0739575137686861
Australian	0.02	0.0733590733590734
Australian	0.01	0.0736522399392559
