# Supplementary material for: Global patterns of climate change impacts on desert bird communities
Source: Nat Commun. 2023 Jan 13;14:211. doi: 10.1038/s41467-023-35814-8 (PMC9839677; doi:10.1038/s41467-023-35814-8)
Supplement: Supplementary file 7 — Supplementary Data 5 [file 41467_2023_35814_MOESM7_ESM.csv]

Longitude	Latitude	Realm	dTA_2	dTA_4	dTEWL_open_2	dTEWL_open_4	dTEWL_shift_2	dTEWL_shift_4	dADR_open_2	dADR_open_4	dADR_shift_2	dADR_shift_4	oTA_2	oTA_4	oTEWL_open_2	oTEWL_open_4	oTEWL_shift_2	oTEWL_shift_4	oADR_open_2	oADR_open_4	oADR_shift_2	oADR_shift_4	RWR	PA
7511937.688	5943291.234	Palearctic	1.71810016	4.438184743	0.983052903	2.767603187	0.596545186	1.880557929	2.051932809	5.463251987	1.74645946	4.720652403	0.411117689	0.07956734	0.467991007	0.121557634	0.474760759	0.097388264	0.502915279	0.166592635	0.473425042	0.118865641	1.55E-12	FALSE
7562437.688	5943291.234	Palearctic	1.725785084	4.431647322	1.020416007	2.837566945	0.633820953	1.967265681	2.0799274	5.501601292	1.769123797	4.699896487	0.419292655	0.08246063	0.466537004	0.128586138	0.476076704	0.100297805	0.496781321	0.175980899	0.477159119	0.124059837	2.79E-12	FALSE
7612937.688	5943291.234	Palearctic	1.707557438	4.403494585	0.835615733	2.389165261	0.412724673	1.39951476	1.889365385	4.991644715	1.525140309	4.225269539	0.432511854	0.093609833	0.483586863	0.147859089	0.48844724	0.112764059	0.509248823	0.18462163	0.474292891	0.124857959	2.79E-12	FALSE
7511937.688	5872591.234	Palearctic	1.742886787	4.500418021	1.03102599	2.904713685	0.649221016	2.04923554	2.048564104	5.625668945	1.781871465	4.840754971	0.409102155	0.076348976	0.475736018	0.116330215	0.479966286	0.096296236	0.512617518	0.157942374	0.474415305	0.113835981	2.79E-12	TRUE
7562437.688	5872591.234	Palearctic	1.744410016	4.52705738	0.976651066	2.784206793	0.591055245	1.892237254	2.035210494	5.464671707	1.749479419	4.774317772	0.413825189	0.077800982	0.478106523	0.115913312	0.481568374	0.096967234	0.513003907	0.155818653	0.46976975	0.114867481	2.79E-12	FALSE
7612937.688	5872591.234	Palearctic	1.746662691	4.499733431	0.850709094	2.438724097	0.426899778	1.449500331	1.93651345	5.066317847	1.562237478	4.336012627	0.423394194	0.08380593	0.490839625	0.130149123	0.504441413	0.106146901	0.517951655	0.169434297	0.475280606	0.119667327	2.79E-12	FALSE
7663437.688	5872591.234	Palearctic	1.744283204	4.473166025	0.842323027	2.421264855	0.412741482	1.422196941	1.891646704	5.003049857	1.51838046	4.272940726	0.434358257	0.092614757	0.495069014	0.143891824	0.512039517	0.11662843	0.529460251	0.182944992	0.483816206	0.127711691	2.79E-12	FALSE
7461437.688	5801891.234	Palearctic	1.782418217	4.604858163	0.055577282	0.345391058	0.032428071	0.261582635	0.066287741	0.206987438	0.006837826	0.066680275	0.384286153	0.03871347	0.74732877	0.209221108	0.827888198	0.235090567	0.503534128	0.129371147	0.662018198	0.206595425	1.28E-12	FALSE
7511937.688	5801891.234	Palearctic	1.786212199	4.616289486	0.518898405	1.630621531	0.060911251	0.442546127	1.581578278	4.350914146	0.170307379	1.57331366	0.39903141	0.042699964	0.503838208	0.104595539	0.55462746	0.156791299	0.496590317	0.127913977	0.518528623	0.10921307	2.77E-12	FALSE
7612937.688	5801891.234	Palearctic	1.814446001	4.675660117	0.860568181	2.474053012	0.501350577	1.659155208	1.9868204	5.289247599	1.695523607	4.624073015	0.402630046	0.058022966	0.500749197	0.112030797	0.504785777	0.088690681	0.510662716	0.148849454	0.472625997	0.106851201	2.79E-12	FALSE
7663437.688	5801891.234	Palearctic	1.790752294	4.615166551	0.855197656	2.456066533	0.505143891	1.663245657	1.959970991	5.235904214	1.678939714	4.559306528	0.432415602	0.079774475	0.522382155	0.140258809	0.511832439	0.113618835	0.537319444	0.178838091	0.485601453	0.132236357	2.79E-12	FALSE
7713937.688	5801891.234	Palearctic	1.769653482	4.566009029	0.675688981	2.004100985	0.218095002	0.970064744	1.744966083	4.680021945	0.907643526	3.354361132	0.439936831	0.094450126	0.533946485	0.165298935	0.524145869	0.144831839	0.543740507	0.20037316	0.515135262	0.134400061	2.79E-12	FALSE
7764437.688	5801891.234	Palearctic	1.762811854	4.516115308	0.702739961	2.06503328	0.291924362	1.140697371	1.784291787	4.780317014	1.202700292	3.792215205	0.442423063	0.103570037	0.53802751	0.17610253	0.543573485	0.147600548	0.552415901	0.208702755	0.522397864	0.145221949	2.79E-12	TRUE
7814937.688	5801891.234	Palearctic	1.731517403	4.442476347	0.718336496	2.08405055	0.312916932	1.176272705	1.807114368	4.783816236	1.2734061	3.869452702	0.452278679	0.112479558	0.543989893	0.187181368	0.552632537	0.15498591	0.559158942	0.220305674	0.519859093	0.156179234	2.72E-12	FALSE
5037437.688	5731191.234	Palearctic	1.888873525	4.892417149	1.512560422	4.550411641	0.818364198	2.632583845	1.403879018	3.830892525	0.912588396	2.486684631	0.35975128	0.052399005	0.416106699	0.101872097	0.452907308	0.080505777	0.454054052	0.11008181	0.438109147	0.090065646	5.26E-12	FALSE
5087937.688	5731191.234	Palearctic	1.912030332	4.92769301	1.63364307	5.101528875	0.583909691	2.233840214	0.896687571	2.53597352	0.518203093	1.524033984	0.342948059	0.048452569	0.389641388	0.093802374	0.470542346	0.084284004	0.412205885	0.097590944	0.42477254	0.087932661	5.35E-12	FALSE
7158437.688	5731191.234	Palearctic	1.880854837	4.821973081	1.294732561	4.159919621	0.690642788	2.29249941	1.143254295	3.852601055	0.860248028	2.344317529	0.194847668	0.005604216	0.309345183	0.058184431	0.267537443	0.040914852	0.323711237	0.089469961	0.2712285	0.049780746	2.72E-12	FALSE
7562437.688	5731191.234	Palearctic	1.823048004	4.680257026	0.045299267	0.228916881	0.041741383	0.216841458	0.001839105	0.01153941	0.001631458	0.011296745	0.380023687	0.032860597	0.665228037	0.208739153	0.660926163	0.205949323	0.855221603	0.344369278	0.862630693	0.339902275	4.71E-11	FALSE
7612937.688	5731191.234	Palearctic	1.875707049	4.737416697	0.021021133	0.104898135	0.01947199	0.099267071	0.025471895	0.156674535	0.022150133	0.143096788	0.400750916	0.052878788	0.638402511	0.184420002	0.650212369	0.187341266	0.690630892	0.230043611	0.721140008	0.236683557	2.32E-12	FALSE
7663437.688	5731191.234	Palearctic	1.815224906	4.670772016	0.275529298	1.154762357	0.094606955	0.538910141	0.648991128	1.843318637	0.289796853	1.18122727	0.417358241	0.058609845	0.517161019	0.149530501	0.529980297	0.124632599	0.509417268	0.16181011	0.382245101	0.078619761	2.78E-11	FALSE
7713937.688	5731191.234	Palearctic	1.810752715	4.65807077	0.76513514	2.244232318	0.386718611	1.384382851	1.877810814	4.996689368	1.496677455	4.256931579	0.428096108	0.07085116	0.517951342	0.13735257	0.514249943	0.108852242	0.519437377	0.169589791	0.474348533	0.119191531	2.79E-12	FALSE
7764437.688	5731191.234	Palearctic	1.791496782	4.610977367	0.785820308	2.295001798	0.428258478	1.470862938	1.857432494	4.991193386	1.558107323	4.31884549	0.436078045	0.081180447	0.531405595	0.154672169	0.521237706	0.125283128	0.543793564	0.190507157	0.486320294	0.136450276	2.21E-12	FALSE
7915937.688	5731191.234	Palearctic	1.698604603	4.364916146	0.623382766	1.864420982	0.208529149	0.905158903	1.66463297	4.490329181	0.889815972	3.226629574	0.456203333	0.11250688	0.58446449	0.22152754	0.531924858	0.170821893	0.591303993	0.248011717	0.521114395	0.168408778	2.72E-12	FALSE
4986937.688	5660491.234	Palearctic	1.801263439	4.659164301	1.644033734	5.286457655	0.447867447	1.968353152	0.888372078	3.159096735	0.43808761	1.332932269	0.380581423	0.056531218	0.477258414	0.107187956	0.505948566	0.087231327	0.485057696	0.130479565	0.47282813	0.084871348	1.51E-13	FALSE
5037437.688	5660491.234	Palearctic	1.871164112	4.810560515	1.663954702	5.147212926	0.652789165	2.367061844	0.93806332	2.822570764	0.591278578	1.687614304	0.351669577	0.047844439	0.404354973	0.090405206	0.466113944	0.074543523	0.415425647	0.087834471	0.433271247	0.080933545	4.86E-12	FALSE
5087937.688	5660491.234	Palearctic	1.900305996	4.876224717	1.773461429	5.464099301	0.803463147	2.722220812	2.227099434	6.977753827	1.08278969	2.986180191	0.335680791	0.041491885	0.370474328	0.083509288	0.413254632	0.067632681	0.411405375	0.098090653	0.406299216	0.081567965	5.58E-12	FALSE
5138437.688	5660491.234	Palearctic	1.910177006	4.961100405	1.574672975	4.85436585	0.900610693	2.875317168	1.355193303	3.918207204	0.937799741	2.567411884	0.33013254	0.03409582	0.355382872	0.084484407	0.401189584	0.064350725	0.382974161	0.084687458	0.398139504	0.077829801	5.02E-12	FALSE
5188937.688	5660491.234	Palearctic	1.947358181	5.014114163	1.792314678	5.26441149	0.793403607	2.710959392	1.25972964	3.224175289	0.730006312	2.026360693	0.319851871	0.031255292	0.35091024	0.064534691	0.396110371	0.064469959	0.371389617	0.063643534	0.379287223	0.072005573	5.33E-12	FALSE
5390937.688	5660491.234	Palearctic	1.92006698	4.944910302	2.148783261	6.216847757	0.571424307	2.404582803	0.471433869	1.159332072	0.20105386	0.671666892	0.306477942	0.012946498	0.359755064	0.049106007	0.407620697	0.059488169	0.369868573	0.059454945	0.349486182	0.055445413	1.79E-13	FALSE
5491937.688	5660491.234	Palearctic	1.858823015	4.78578862	1.861717753	5.534493814	0.337790204	1.75945076	0.436516195	1.120233976	0.128392717	0.53610176	0.310859502	0.010673361	0.368865541	0.040950819	0.435471607	0.068814818	0.366773616	0.039361362	0.255733392	0.033277996	2.22E-13	FALSE
6956437.688	5660491.234	Palearctic	1.934712151	4.965317233	1.466743536	4.690955477	0.817783587	2.654223247	1.237493449	3.993266765	0.936905211	2.550154104	0.142677396	0.002738785	0.291357058	0.036783139	0.237785124	0.023959567	0.333282214	0.060001823	0.244437188	0.032608743	4.45E-12	FALSE
7006937.688	5660491.234	Palearctic	1.928966374	4.957684039	1.921474378	5.359015436	1.041252493	3.237135068	1.84659876	4.053634099	1.007156258	2.715507208	0.149823219	0.002088451	0.282581973	0.037771834	0.228665957	0.020761573	0.29802032	0.052413819	0.242211314	0.032097064	5.43E-12	FALSE
7057437.688	5660491.234	Palearctic	1.91118603	4.93419383	1.982982577	5.406037645	1.012011481	3.171488108	1.997841419	4.135240012	0.978141745	2.649560881	0.155659023	0.001601022	0.306022926	0.020493333	0.230709918	0.019487509	0.330159309	0.036305525	0.24461849	0.032213148	5.43E-12	FALSE
7107937.688	5660491.234	Palearctic	1.904725833	4.904900866	1.598663453	4.915961284	0.860768597	2.765655614	1.448010279	4.096815464	0.937270576	2.529657015	0.15742184	0.002752093	0.300128321	0.036067485	0.241629911	0.023853678	0.324723786	0.058278856	0.238808125	0.033345195	5.43E-12	FALSE
7208937.688	5660491.234	Palearctic	1.870983937	4.826082889	1.239112454	4.060623765	0.652849163	2.219865801	1.082660757	3.885941187	0.837827942	2.324391779	0.201607346	0.006883411	0.321311743	0.062135303	0.280382361	0.037876425	0.342930889	0.094268439	0.280259529	0.044882424	4.95E-12	FALSE
7562437.688	5660491.234	Palearctic	1.823110258	4.722577234	0.653684189	1.989855892	0.187411319	0.913761861	1.7527084	4.818149258	0.841281174	3.35648212	0.381184225	0.025533786	0.488995514	0.095476811	0.415814387	0.04999924	0.486443692	0.113440235	0.353608241	0.039463704	1.27E-12	FALSE
7612937.688	5660491.234	Palearctic	1.818081311	4.697161267	0.47075072	1.540207795	0.049218411	0.376094367	1.508462515	4.255605802	0.097065044	1.263316106	0.383269578	0.032018224	0.494388347	0.101430086	0.591073413	0.16824122	0.483501448	0.118510132	0.498984516	0.131559182	4.09E-13	FALSE
7713937.688	5660491.234	Palearctic	1.807281015	4.674559674	0.488594956	1.58045359	0.059723433	0.436583697	1.527074218	4.250265078	0.176135014	1.520812335	0.408733442	0.05411226	0.519613068	0.129141719	0.577170545	0.174727142	0.50603431	0.152441772	0.543956516	0.119262272	2.64E-12	FALSE
7764437.688	5660491.234	Palearctic	1.806665755	4.649025956	1.029395382	3.039143738	0.760157326	2.372571641	2.123630119	6.460533981	1.848006199	4.956659621	0.414838909	0.058314366	0.494453564	0.125675413	0.486391832	0.087956909	0.50351979	0.172894452	0.473889716	0.10672749	2.79E-12	TRUE
7814937.688	5660491.234	Palearctic	1.793135736	4.61438887	1.054648893	3.274992309	0.791545503	2.440528268	2.159228767	7.892014496	1.866187257	4.953972699	0.423616971	0.071068926	0.49874989	0.13964867	0.50041643	0.101795859	0.527701404	0.194886782	0.487007962	0.124032796	2.74E-12	TRUE
7865437.688	5660491.234	Palearctic	1.746196321	4.497714211	0.433165209	1.437797281	0.047274756	0.364490541	1.384271921	3.941231061	0.140575836	1.228287502	0.442946987	0.087917796	0.596132598	0.206092771	0.636083895	0.224401173	0.57622214	0.225401594	0.612249129	0.163988745	2.55E-12	FALSE
7915937.688	5660491.234	Palearctic	1.732096278	4.464389357	0.418577591	1.406213942	0.048347614	0.363230029	1.344764723	3.907980789	0.155894407	1.243649894	0.446397071	0.103589007	0.602795925	0.226426728	0.647235218	0.232136666	0.588046589	0.240027965	0.631380682	0.165675959	2.79E-12	FALSE
7966437.688	5660491.234	Palearctic	1.718048059	4.418217441	0.360514647	1.237449791	0.04204725	0.3332236	1.183071469	3.427616876	0.132772971	1.063541018	0.456552619	0.108313107	0.619846165	0.237741446	0.683853611	0.230644329	0.600366463	0.252359529	0.637509231	0.168280071	7.83E-12	FALSE
8016937.688	5660491.234	Palearctic	1.687953452	4.365322851	0.699089758	2.079663399	0.359475272	1.268572428	1.740925452	4.746688608	1.424151948	4.062713984	0.457632498	0.108741535	0.577116987	0.214238704	0.55956051	0.164338076	0.585580525	0.237376488	0.528921569	0.170723156	2.79E-12	FALSE
8067437.688	5660491.234	Palearctic	1.676765637	4.310988258	0.671139933	1.992211852	0.308522522	1.14160066	1.70150473	4.637242919	1.288455608	3.84715521	0.454148537	0.109371393	0.567444204	0.202561181	0.547623876	0.155060003	0.576070146	0.22463272	0.53038588	0.157155152	2.64E-12	FALSE
8117937.688	5660491.234	Palearctic	1.673402238	4.300883269	0.660453754	1.958379555	0.291776926	1.09907899	1.679284179	4.568189572	1.22991938	3.743877705	0.449865199	0.10755093	0.560196772	0.190678271	0.539283959	0.148808189	0.573614627	0.214321906	0.536877749	0.149270859	2.62E-12	FALSE
8168437.688	5660491.234	Palearctic	1.670535539	4.312963248	0.661951646	1.962551163	0.298512395	1.112703934	1.682236811	4.543164487	1.256383795	3.76367131	0.44520292	0.103029751	0.548303414	0.181031914	0.537111304	0.14601219	0.554963532	0.203897308	0.525334079	0.145874836	2.62E-12	FALSE
8521937.688	5660491.234	Palearctic	1.678170239	4.331459421	0.674510895	2.015255202	0.370479123	1.287541602	1.64872721	4.492867949	1.422878927	3.969820066	0.345817692	0.07659628	0.445764547	0.143058469	0.479726715	0.123998986	0.472582134	0.166591781	0.447474081	0.126838145	2.62E-12	FALSE
5037437.688	5589791.234	Palearctic	1.79809062	4.630913043	1.854210421	5.36724518	0.664749634	2.398384377	1.358470597	3.879760543	0.665519381	1.87866258	0.356908409	0.04836116	0.409232002	0.091978545	0.465851105	0.074064911	0.401342126	0.09149804	0.4371652	0.082021564	1.87E-12	FALSE
5087937.688	5589791.234	Palearctic	1.830371531	4.689046935	1.719292412	5.360143903	0.767424683	2.60175902	2.110391079	6.898934217	1.053084234	2.909116479	0.347818554	0.044711836	0.392323087	0.089034104	0.433621991	0.06633212	0.419750452	0.093715332	0.424215143	0.080608388	5.74E-12	FALSE
5138437.688	5589791.234	Palearctic	1.853506074	4.780715992	1.740605806	5.091790986	0.821756512	2.713664156	1.297797097	3.38041005	0.775762513	2.148954733	0.337572528	0.034623609	0.376382434	0.088782105	0.415822002	0.066029476	0.393469042	0.089189604	0.403905607	0.07597035	5.46E-12	FALSE
5188937.688	5589791.234	Palearctic	1.882094331	4.87961424	1.850984555	5.103633318	0.890677623	2.880188014	1.635597986	3.510013289	0.84629043	2.336302295	0.329604339	0.028569693	0.343511026	0.071734541	0.39623428	0.058461681	0.350034923	0.111858476	0.3948398	0.069895094	4.68E-12	FALSE
5239437.688	5589791.234	Palearctic	1.95712424	5.045428063	1.819850087	5.089313624	0.998389853	3.123594992	1.68630076	3.876994925	0.974477984	2.66632393	0.311442434	0.014364643	0.331291787	0.06753944	0.371666589	0.039970767	0.34582018	0.083375803	0.37607999	0.054579279	3.32E-12	FALSE
5289937.688	5589791.234	Palearctic	1.986035675	5.108052403	1.895282117	5.217305365	1.030341925	3.230010491	1.83658323	3.862737746	0.996885712	2.719987723	0.31110341	0.011103655	0.335507034	0.047750467	0.367173065	0.035266307	0.33731632	0.082789627	0.373985896	0.052737476	5.43E-12	FALSE
5340437.688	5589791.234	Palearctic	1.975620641	5.081620338	2.33316336	5.626181721	0.929414644	3.078780229	1.794576825	3.135086061	0.767796426	2.135493699	0.307114429	0.007455082	0.313390115	0.034308124	0.370113099	0.031100611	0.312024306	0.049078931	0.364004257	0.041678041	5.48E-12	FALSE
5390937.688	5589791.234	Palearctic	1.95382837	5.050093919	1.879101387	5.254760435	1.013577394	3.201047399	1.75793325	3.976613852	0.985972593	2.732304787	0.311072203	0.007062854	0.325837706	0.02814269	0.363098751	0.02635345	0.332824756	0.06052805	0.369779421	0.036547388	3.47E-12	FALSE
5441437.688	5589791.234	Palearctic	1.921763612	4.955037892	2.024589276	5.068629796	0.962650455	3.012458051	2.270689227	4.010808752	0.955311679	2.605446579	0.31026696	0.008556602	0.321300386	0.030214651	0.368766623	0.029120925	0.329808093	0.038391938	0.372399986	0.038123454	2.64E-12	FALSE
6148437.688	5589791.234	Palearctic	1.8455885	4.768975059	1.044243999	3.58334909	0.040731312	0.364914272	0.259959768	0.791239341	-0.004532086	0.068869112	0.17561184	0.015480056	0.312056232	0.035632705	0.809911745	0.318152519	0.292007532	0.041028166	0.554351881	0.197056333	2.33E-13	TRUE
6198937.688	5589791.234	Palearctic	1.870085351	4.814257164	1.344882238	4.510635551	0.262508888	1.362177586	0.59849137	2.022466036	0.337952427	1.092943979	0.168532348	0.013701709	0.284025498	0.031395185	0.396229089	0.057046232	0.290710182	0.049259146	0.276707227	0.043827706	2.76E-12	TRUE
6249437.688	5589791.234	Palearctic	1.886727236	4.857850239	1.301133438	4.056648337	0.619833905	2.237768754	1.046675184	3.299201978	0.845483989	2.392159759	0.160318155	0.010722591	0.261069407	0.023545425	0.290325707	0.031805285	0.289132976	0.042317939	0.262456146	0.036049824	3.03E-12	FALSE
6299937.688	5589791.234	Palearctic	1.889132394	4.885056563	1.357483693	4.538105987	0.694779885	2.41703979	1.086678384	4.061006442	0.887320284	2.488802445	0.154445101	0.007823045	0.267301357	0.018990638	0.275726646	0.028573784	0.294734215	0.048273407	0.258734066	0.032890281	5.26E-12	FALSE
6956437.688	5589791.234	Palearctic	1.920415928	4.971490387	1.021644269	3.137865434	0.302825122	1.483707783	0.977632684	2.700525804	0.526589479	1.957022143	0.134757373	0.005033986	0.282748294	0.053541901	0.304534838	0.026809891	0.304361275	0.067527179	0.182484465	0.013047129	3.00E-12	FALSE
7006937.688	5589791.234	Palearctic	1.940528555	4.976718533	2.080204037	5.686541878	1.145973788	3.579259095	1.893676294	4.337980325	1.057844992	3.06489193	0.131280536	0.004484058	0.249689304	0.019039148	0.212952576	0.023265563	0.250019214	0.036869958	0.232509713	0.03424547	5.43E-12	FALSE
7057437.688	5589791.234	Palearctic	1.927686326	4.963546339	2.055858147	5.705489031	1.308038614	4.336115072	1.179527237	3.16840301	1.069027459	3.62132971	0.141362168	0.002239413	0.293231535	0.048645859	0.199978134	0.018519991	0.366510513	0.077694457	0.225342037	0.033615176	5.43E-12	FALSE
7107937.688	5589791.234	Palearctic	1.917785416	4.922793579	2.324686124	5.803213848	1.208994704	3.853081328	2.101791675	3.724594656	1.033540755	3.032176368	0.140878729	0.002420538	0.27810393	0.031817946	0.204214707	0.016548746	0.322576333	0.096697207	0.211082183	0.02716243	5.43E-12	FALSE
7158437.688	5589791.234	Palearctic	1.910211404	4.909818647	2.210701568	5.600858127	1.110149454	3.471347646	2.161049214	3.916270756	0.995719075	2.720738094	0.149911891	0.004340032	0.256523513	0.040311434	0.217801006	0.021725128	0.261890416	0.085231613	0.230438032	0.031698867	5.43E-12	FALSE
7208937.688	5589791.234	Palearctic	1.903403931	4.884767288	1.900366776	5.021912628	1.038777473	3.249837688	1.872095291	3.821447379	0.969047449	2.658421824	0.160201021	0.005855885	0.258900997	0.062020906	0.227311021	0.026196116	0.253280037	0.079401363	0.236571636	0.035582532	5.43E-12	FALSE
7663437.688	5589791.234	Palearctic	1.830641038	4.740656145	0.833806905	2.459706568	0.496673673	1.665103934	1.944514003	5.290398933	1.721709839	4.686799805	0.377128592	0.02291356	0.486021043	0.103747561	0.433136394	0.049267623	0.490972088	0.121111445	0.423225765	0.052959895	1.22E-12	TRUE
7764437.688	5589791.234	Palearctic	1.786179596	4.635613202	0.299193321	1.162567272	0.041362581	0.235855746	1.069830312	3.510484408	0.071945732	0.588955567	0.415105096	0.051171339	0.53434146	0.14896612	0.626119119	0.176288418	0.532969838	0.156906684	0.554632192	0.222734073	2.79E-12	TRUE
7814937.688	5589791.234	Palearctic	1.780954405	4.599615658	0.420840496	1.442594114	0.117406119	0.643801595	1.136792732	3.187280083	0.485223978	2.032864072	0.423700814	0.065606198	0.553231101	0.161587651	0.516151455	0.120195303	0.542921028	0.182837263	0.399038961	0.093519641	1.53E-11	FALSE
7865437.688	5589791.234	Palearctic	1.766581898	4.561025031	0.042905459	0.569864278	0.034860407	0.322431013	0.006593113	0.115826913	0.005132465	0.033061985	0.417994451	0.071790111	0.735690315	0.266753449	0.754848638	0.245400921	0.645443134	0.145754919	0.695595662	0.218911514	4.71E-11	FALSE
8016937.688	5589791.234	Palearctic	1.726996784	4.479528177	0.647847828	1.991623045	0.28476401	1.113829115	1.664845529	4.624436146	1.197028652	3.767054904	0.446243346	0.087639372	0.577154543	0.193693354	0.549890764	0.148420247	0.581640396	0.22226865	0.55091278	0.152346147	2.79E-12	FALSE
8067437.688	5589791.234	Palearctic	1.724295024	4.452989883	0.458921067	1.631248561	0.187881854	0.787312468	0.980489323	2.749963727	0.676492574	2.148637337	0.449948739	0.094416419	0.604025197	0.209923395	0.557083892	0.152952187	0.579181434	0.227965348	0.552471878	0.15779716	2.14E-11	FALSE
8117937.688	5589791.234	Palearctic	1.722520804	4.441868276	0.882572274	2.580824023	0.608122325	1.905640106	1.929972273	5.461126035	1.703565624	4.599434481	0.439838648	0.09331408	0.53390114	0.17669403	0.527663861	0.134884003	0.556194385	0.208747593	0.513802016	0.148461892	2.79E-12	FALSE
8168437.688	5589791.234	Palearctic	1.744636125	4.481617606	0.904540865	2.685950427	0.638700023	2.000753293	1.919847979	5.734685165	1.714688943	4.634937004	0.425382945	0.087484836	0.517555982	0.161303525	0.513550228	0.129190678	0.548940075	0.192208877	0.505878647	0.142658914	1.45E-12	FALSE
8218937.688	5589791.234	Palearctic	1.73128196	4.473553596	0.929166424	2.773728647	0.66677094	2.084801268	1.952878013	5.931625458	1.732851831	4.655338606	0.413005464	0.080094914	0.492929098	0.145066764	0.491142114	0.116370859	0.525594702	0.184804347	0.489963972	0.129569079	2.72E-12	FALSE
8269437.688	5589791.234	Palearctic	1.723906979	4.436909401	0.871498913	2.533187044	0.600952529	1.890687812	1.833734876	5.072535377	1.67808863	4.505845067	0.392832968	0.075164702	0.469607191	0.123751704	0.47399977	0.108709358	0.506128265	0.152659695	0.47177178	0.116905751	2.68E-12	FALSE
8319937.688	5589791.234	Palearctic	1.732181959	4.446767507	0.833895686	2.417970993	0.539329302	1.725597617	1.824325716	4.928599863	1.643545238	4.429265874	0.353685069	0.068429732	0.435974347	0.11028433	0.444216721	0.093111394	0.474104816	0.131569365	0.441425519	0.101666694	2.62E-12	FALSE
8370437.688	5589791.234	Palearctic	1.719971273	4.438176003	0.572802629	1.77424009	0.159170678	0.80349262	1.558127341	4.312582814	0.69643071	2.939835509	0.34467939	0.06790365	0.446471861	0.117612209	0.500127222	0.104672174	0.467792927	0.131800467	0.321173153	0.087146204	2.62E-12	FALSE
8471437.688	5589791.234	Palearctic	1.704447123	4.384816818	0.775237455	2.265560793	0.48614872	1.579512724	1.770556107	4.755412448	1.57512791	4.248497793	0.338250426	0.075078116	0.412682206	0.113974753	0.442676534	0.102669645	0.456214019	0.138436966	0.427611077	0.109612686	2.62E-12	FALSE
8521937.688	5589791.234	Palearctic	1.6929863	4.370397194	0.774548696	2.283160325	0.512781592	1.649825179	1.741344711	4.729492132	1.584612501	4.283225644	0.332130508	0.074398513	0.42037986	0.123415114	0.450647362	0.105782992	0.464203707	0.152907487	0.447813245	0.116504067	2.62E-12	FALSE
8572437.688	5589791.234	Palearctic	1.69965003	4.377493811	0.787253557	2.300099673	0.525658733	1.677482511	1.754258706	4.721296839	1.593181681	4.269564348	0.325087188	0.071688192	0.406477256	0.127775315	0.438186002	0.107966787	0.461403471	0.159584131	0.437892949	0.124718695	2.62E-12	FALSE
8622937.688	5589791.234	Palearctic	1.700945068	4.373412244	0.764294785	2.2517738	0.503028775	1.621210246	1.736443304	4.672245818	1.572640063	4.221567302	0.314047894	0.07532353	0.411120055	0.129794624	0.445674265	0.111432382	0.46548066	0.163433535	0.44188157	0.13088902	2.62E-12	FALSE
4279937.688	5519091.234	Palearctic	1.679949857	4.334012453	1.29746377	4.079102851	0.77880969	2.488350096	1.041869899	3.411948104	0.839733756	2.265558804	0.313752441	0.075699982	0.41044318	0.113846595	0.383607496	0.094209277	0.438034593	0.143583013	0.37297443	0.102261262	1.08E-12	FALSE
4330437.688	5519091.234	Palearctic	1.723924067	4.470002559	1.739903576	5.162852709	0.766038258	2.686252449	0.939604408	2.388259626	0.549254881	1.57842998	0.307910737	0.073267308	0.3991981	0.101240894	0.375305794	0.093563211	0.3970826	0.099175381	0.364934676	0.099409607	1.17E-12	FALSE
4431437.688	5519091.234	Palearctic	1.820545951	4.667986143	1.39749351	4.472465776	0.823304309	2.611516906	1.182130107	4.004474264	0.883803234	2.402777151	0.290220678	0.067870479	0.401162209	0.100758709	0.366161064	0.088055059	0.430391443	0.107568891	0.365824759	0.095181855	1.08E-12	FALSE
4481937.688	5519091.234	Palearctic	1.83000777	4.703348944	1.662022165	4.760584526	0.945135683	2.949420374	1.554926586	3.786041331	0.923603553	2.55896661	0.295454662	0.061513531	0.402627419	0.109625628	0.363518053	0.087511523	0.413210619	0.109431612	0.374044956	0.096741169	1.08E-12	FALSE
4532437.688	5519091.234	Palearctic	1.835823297	4.729770885	1.82837512	5.216904199	0.957716459	3.074206889	1.285296242	3.211315414	0.792839273	2.203117011	0.300382782	0.05744616	0.415582962	0.094332396	0.380855147	0.091261245	0.41369001	0.104413095	0.387490298	0.100127447	1.12E-12	FALSE
4582937.688	5519091.234	Palearctic	1.857406954	4.802124905	2.049977288	5.784525604	0.854168676	2.965702354	0.842651489	1.954681238	0.475903128	1.38731507	0.320843219	0.043600523	0.439762356	0.102123111	0.414827278	0.096851011	0.428962363	0.120612199	0.401612871	0.100667997	5.26E-13	FALSE
5037437.688	5519091.234	Palearctic	1.839530397	4.708013325	2.104502626	6.23355346	0.830317464	2.851294675	3.554870885	8.973449217	1.163043516	3.246169661	0.323202837	0.021132367	0.358449957	0.056946091	0.393743982	0.042822188	0.301030011	0.017651636	0.396352392	0.059753216	2.84E-13	FALSE
5087937.688	5519091.234	Palearctic	1.851497879	4.781064251	2.155388893	6.176038781	0.907087842	3.032880408	3.592982292	7.837628107	1.14216967	3.175268558	0.318426167	0.016035223	0.344181914	0.050450112	0.382050493	0.037268729	0.310865864	0.028762122	0.381011977	0.053428591	1.46E-12	FALSE
5138437.688	5519091.234	Palearctic	1.868252255	4.836361121	2.186343022	5.991708575	0.98123349	3.187488099	3.441112811	6.602041626	1.140910638	3.150359144	0.319731386	0.011711718	0.334368363	0.043379531	0.37253443	0.030398086	0.319799914	0.039891582	0.377582783	0.043831625	2.32E-12	FALSE
5188937.688	5519091.234	Palearctic	1.925202967	4.925195468	2.152065468	5.895551513	1.022726049	3.288403424	3.123030388	5.937163764	1.121285797	3.098316471	0.313097812	0.010119145	0.333415089	0.039255276	0.363006228	0.027929228	0.338427828	0.040847117	0.363230849	0.041550314	6.01E-12	FALSE
5239437.688	5519091.234	Palearctic	1.948267223	5.019300324	2.271340033	6.205677337	1.051206133	3.449537756	3.288909734	5.897041715	1.104561829	3.158013904	0.310464628	0.007162398	0.323750042	0.033432496	0.362682869	0.023198337	0.316622433	0.046272214	0.367227446	0.042391322	6.77E-12	FALSE
5289937.688	5519091.234	Palearctic	1.956069275	5.048739399	2.244496569	6.040893255	1.086481289	3.502075178	3.225028893	5.89817508	1.160049826	3.29637667	0.30030116	0.003512199	0.309668934	0.025680109	0.348543535	0.017299891	0.296803001	0.031270862	0.351752794	0.033860662	5.70E-12	FALSE
5340437.688	5519091.234	Palearctic	1.952652811	5.03753889	2.274464331	6.068255706	1.117962229	3.651483336	3.250243325	5.585421619	1.179196017	3.580265472	0.305768691	0.002784897	0.304501102	0.019893564	0.351629619	0.014074205	0.308871272	0.053851236	0.354754112	0.028085862	6.66E-12	FALSE
5390937.688	5519091.234	Palearctic	1.909415893	4.910932991	2.191298664	5.699685413	1.036119874	3.292225892	3.010083471	5.274222431	1.104425409	3.062655407	0.311502385	0.003434391	0.302627413	0.017222853	0.359907813	0.016659375	0.330393651	0.037052209	0.37012798	0.031091203	6.62E-12	FALSE
5441437.688	5519091.234	Palearctic	1.888871311	4.865872279	1.800680797	5.620622506	0.769315358	2.597532649	2.429131888	7.76123381	1.060567409	2.927772909	0.313421884	0.003164842	0.29731675	0.003748559	0.362997919	0.012381343	0.331842257	0	0.358909765	0.021766978	5.85E-12	FALSE
5491937.688	5519091.234	Palearctic	1.877166526	4.824748776	2.380657664	5.899454897	1.057795385	3.386302122	3.585712089	4.944766531	1.165102919	3.445893873	0.307948925	0.002978141	0.260771536	0.01903219	0.352526584	0.015920042	0.233334661	0.07828983	0.366922847	0.038275049	5.75E-12	FALSE
5592937.688	5519091.234	Palearctic	1.846191073	4.74366334	2.257336792	6.03948367	0.733844125	2.646962886	0.437433156	1.043818724	0.253598811	0.726032395	0.294711583	0.002268986	0.31689599	0.017695282	0.376519456	0.028504437	0.376199197	0.039762892	0.360557292	0.022546988	2.15E-13	FALSE
5643437.688	5519091.234	Palearctic	1.836862318	4.726197709	2.281427541	6.161679211	0.851216825	2.963588849	0.409216342	1.034732204	0.272148455	0.783635925	0.282052398	0.00178131	0.280723806	0.019597998	0.38208218	0.028963967	0.317315956	0.030398405	0.361210069	0.033762784	2.34E-13	FALSE
5693937.688	5519091.234	Palearctic	1.844537993	4.727524483	1.522851327	5.322250874	0.828558748	2.87363708	0.037791927	0.64987524	0.270916094	0.777892757	0.264794272	0.001807932	0.284712776	0.020095511	0.367055755	0.035518739	0.325458688	0.035970077	0.349275534	0.036874799	2.50E-13	FALSE
5794937.688	5519091.234	Palearctic	1.87005838	4.824211598	2.111293921	5.834832375	0.574518715	2.291765709	0.493245665	1.119858871	0.211813491	0.676209801	0.197933246	0.002266086	0.207620412	0.023578608	0.344771049	0.039160216	0.216442678	0.035517799	0.290354271	0.032079188	2.45E-13	FALSE
5845437.688	5519091.234	Palearctic	1.884842679	4.854779818	2.134828968	5.845690798	0.516116704	2.200423653	0.522471163	1.149342185	0.193522506	0.660054332	0.188164464	0.003089854	0.190171563	0.027684998	0.348305707	0.038494913	0.187797604	0.033364988	0.27428838	0.031285138	1.99E-13	FALSE
5895937.688	5519091.234	Palearctic	1.885132901	4.868073299	2.139185259	5.263331731	0.522299874	2.226101997	0.514102805	0.789373501	0.194581683	0.663380191	0.16896504	0.002915427	0.167736461	0.021029978	0.333580294	0.03608908	0.171578959	0.030449367	0.256575038	0.02653985	2.22E-13	FALSE
5946437.688	5519091.234	Palearctic	1.896634235	4.877617614	2.899744723	5.950184294	0.447036172	2.089364205	0.947414953	1.175525421	0.168329517	0.63189081	0.159116112	0.003349314	0.221492884	0.025872234	0.340710969	0.037083623	0.229932685	0.034820469	0.22453987	0.014248901	2.12E-13	TRUE
5996937.688	5519091.234	Palearctic	1.898803259	4.891998987	1.488726812	5.757558009	0.071123532	1.047356772	0.345100537	1.514682324	0.021699835	0.338785155	0.150316941	0.00410305	0.231397757	0.029590443	0.763621641	0.079082718	0.243214358	0.031894216	0.609529623	0.013436526	2.01E-13	TRUE
6097937.688	5519091.234	Palearctic	1.863807201	4.810283323	1.722712555	5.655335862	0.142626813	1.360107064	0.391441135	1.16488115	0.051257759	0.431946629	0.146444193	0.008198905	0.247872544	0.02587786	0.573641043	0.059006906	0.263265301	0.031066761	0.236587832	0.012245068	1.87E-13	FALSE
6198937.688	5519091.234	Palearctic	1.889460739	4.870172093	2.183303497	5.708864985	0.567005574	2.303754449	1.158284648	2.823008569	0.528550003	1.577534101	0.125343096	0.008438928	0.260488691	0.022806278	0.286371048	0.03485414	0.28586913	0.027925294	0.242827702	0.03812041	5.35E-12	FALSE
6249437.688	5519091.234	Palearctic	1.895947999	4.881544102	1.847911721	5.795400059	0.579973038	2.353806486	0.929552565	2.862022744	0.531062518	1.587065057	0.116436851	0.010336405	0.246448803	0.020342997	0.278962487	0.032425719	0.280277943	0.028458245	0.237722244	0.03665472	5.35E-12	FALSE
7006937.688	5519091.234	Palearctic	1.853924163	4.806866018	1.304805794	4.457296981	0.715362265	2.385000374	1.10861353	4.264881239	0.884102278	2.448692746	0.131535712	0.0094106	0.25460402	0.048577835	0.21439022	0.031886205	0.271143286	0.063066972	0.202686475	0.034273345	3.18E-12	FALSE
7158437.688	5519091.234	Palearctic	1.840106115	4.755838846	1.219185968	3.940783629	0.639118046	2.198755862	1.004373147	3.370541282	0.828225659	2.316879735	0.139373077	0.009574082	0.258966818	0.052226404	0.22101174	0.03021399	0.279182634	0.065410424	0.204333254	0.031198292	1.88E-12	FALSE
7208937.688	5519091.234	Palearctic	1.85917	4.78625336	1.226069777	4.059354055	0.640590424	2.196631821	0.999714526	3.625665752	0.8327205	2.308884516	0.144668194	0.010651131	0.262397152	0.05367455	0.215958057	0.029069649	0.284352174	0.081960356	0.1976759	0.030902271	5.13E-12	FALSE
7259437.688	5519091.234	Palearctic	1.899051538	4.857010392	1.992941164	5.134142447	1.139952722	3.584275552	1.776817889	3.627557643	0.999029096	2.816999745	0.153064413	0.006346053	0.226937011	0.042362088	0.202850348	0.017468877	0.212442426	0.079071869	0.202292929	0.020262896	3.72E-12	FALSE
7309937.688	5519091.234	Palearctic	1.886806853	4.884674649	1.900009784	5.053120501	1.080194155	3.391134542	1.730408807	3.685545295	0.986072936	2.755457319	0.165517119	0.005001217	0.217354301	0.051294041	0.208743545	0.018090733	0.202744232	0.045613774	0.2099319	0.024933351	3.47E-12	FALSE
7360437.688	5519091.234	Palearctic	1.890978144	4.88949914	1.837111173	4.84577462	1.141890222	3.61798429	1.312244599	2.923089424	1.015361864	2.99108626	0.188919426	0.00704587	0.334218116	0.076458142	0.231851456	0.022187746	0.347304597	0.166759291	0.238753238	0.030194661	3.72E-12	FALSE
7865437.688	5519091.234	Palearctic	1.7927775	4.621266079	0.872432921	2.566658491	0.596353519	1.918599159	1.886947765	5.185342337	1.708663937	4.660371944	0.404579698	0.039014679	0.493751591	0.103451149	0.456679204	0.068058325	0.509641246	0.132191772	0.455678075	0.077795243	1.94E-12	FALSE
7915937.688	5519091.234	Palearctic	1.791470902	4.625716603	0.351470045	1.455125055	0.172225911	0.690797217	0.633878504	1.835347405	0.490778129	1.448830902	0.397089885	0.043370357	0.519718136	0.12016741	0.478178506	0.072167933	0.525275611	0.136225169	0.475013879	0.077694924	3.13E-11	FALSE
7966437.688	5519091.234	Palearctic	1.791717202	4.630093616	0.759872248	2.285261987	0.472142321	1.564668113	1.767743915	4.898012138	1.613429149	4.401887016	0.398939911	0.043500296	0.517940078	0.117932519	0.477772383	0.079051033	0.52132248	0.143490443	0.46981	0.092774249	2.79E-12	FALSE
8016937.688	5519091.234	Palearctic	1.813346354	4.673849119	0.710312582	2.148405527	0.393449301	1.355740613	1.738122801	4.741437749	1.52398353	4.19857994	0.394250964	0.038834746	0.51507715	0.119436071	0.475638449	0.081537296	0.520649508	0.149479756	0.467550926	0.096609462	2.79E-12	FALSE
8067437.688	5519091.234	Palearctic	1.799932835	4.660168631	0.959999322	2.943034701	0.725029561	2.263987747	1.981340588	6.371010193	1.803307072	4.849523239	0.390360098	0.042903104	0.486102828	0.118663074	0.471060711	0.076255522	0.507877434	0.160425629	0.467529402	0.093454684	2.79E-12	FALSE
8117937.688	5519091.234	Palearctic	1.791016487	4.628038827	0.897199217	2.631408569	0.637062535	2.000898062	1.918184884	5.294784968	1.742061333	4.678952376	0.395147242	0.04672186	0.492939428	0.113286142	0.485323325	0.082064332	0.512213341	0.146828927	0.475786802	0.096351294	2.79E-12	FALSE
8168437.688	5519091.234	Palearctic	1.784171156	4.613499061	0.719906409	2.234659409	0.419951694	1.387698276	1.537538867	4.219534608	1.363355428	3.726188277	0.406977657	0.053467144	0.51871951	0.127719881	0.499271628	0.090200485	0.518251252	0.146809467	0.478533526	0.10331574	1.70E-11	FALSE
8218937.688	5519091.234	Palearctic	1.782852431	4.59466061	0.151801127	0.814416659	0.066703813	0.428313013	0.309191986	0.933218162	0.160104873	0.629716458	0.406693514	0.065896448	0.592886886	0.172932356	0.607410366	0.133311425	0.51952791	0.160405668	0.463929068	0.102932419	4.54E-11	FALSE
8269437.688	5519091.234	Palearctic	1.778672633	4.615928532	0.620144919	2.05406577	0.340701153	1.171563786	1.265541645	3.528728643	1.117420242	3.086830193	0.382513295	0.065965623	0.48959382	0.120508193	0.506565031	0.08487059	0.491105735	0.128798113	0.451904857	0.092941801	1.58E-11	FALSE
8319937.688	5519091.234	Palearctic	1.800553128	4.638221844	0.894423121	2.609980955	0.626838282	1.990879456	1.918599934	5.228316448	1.753086588	4.736633999	0.354391119	0.060626512	0.427847385	0.095639102	0.429801147	0.073692482	0.463045852	0.110730744	0.423066652	0.07563325	2.79E-12	FALSE
8370437.688	5519091.234	Palearctic	1.808688439	4.659372035	0.983471039	2.875655779	0.737172312	2.30000177	2.048561943	5.81759351	1.844198464	4.94828384	0.340155509	0.05672731	0.406712697	0.089872844	0.41187293	0.07115076	0.449208453	0.112976651	0.41824499	0.077998364	2.79E-12	FALSE
8420937.688	5519091.234	Palearctic	1.79067319	4.604233352	0.763274241	2.283580984	0.459219351	1.545806454	1.768176467	4.8579322	1.609455699	4.402629042	0.328844062	0.065279901	0.413501636	0.092168763	0.432701607	0.08152257	0.449358641	0.103507301	0.406923029	0.083779405	2.79E-12	FALSE
8471437.688	5519091.234	Palearctic	1.765082124	4.568028537	0.58809982	1.836490914	0.20584954	0.948212104	1.611412137	4.429426762	0.901080319	3.376075617	0.328765348	0.063671356	0.432598696	0.093014867	0.498690271	0.098418881	0.445195698	0.103738175	0.43227088	0.089196281	2.79E-12	FALSE
8521937.688	5519091.234	Palearctic	1.765449418	4.559391303	0.956682359	2.788180221	0.731077625	2.289464379	1.968633599	5.373143954	1.79819	4.81776309	0.319674901	0.061900999	0.389314505	0.089328763	0.396578023	0.077810305	0.43674395	0.108633182	0.409391524	0.087284265	2.68E-12	FALSE
8572437.688	5519091.234	Palearctic	1.763398459	4.539994646	0.956174404	2.820503121	0.739036422	2.324166532	1.945127613	5.524155242	1.776947063	4.836501465	0.313945004	0.060846197	0.391254862	0.089950195	0.398220802	0.078723437	0.448024835	0.113716183	0.415605	0.089904708	2.62E-12	FALSE
8622937.688	5519091.234	Palearctic	1.738110181	4.509030334	0.893515478	2.634575746	0.67175349	2.127006597	1.845452943	5.083030848	1.701930142	4.585506654	0.307799299	0.065047878	0.395240982	0.101331546	0.409575747	0.09064878	0.4570601	0.129597106	0.423424377	0.104152364	2.62E-12	FALSE
8673437.688	5519091.234	Palearctic	1.746636293	4.507803082	0.877360678	2.588903049	0.648338113	2.060295802	1.83285144	5.006473294	1.670343592	4.520327076	0.300863712	0.065878176	0.400333419	0.105170594	0.410934312	0.091691128	0.450758871	0.131316817	0.422032027	0.107130633	2.62E-12	FALSE
8723937.688	5519091.234	Palearctic	1.746134093	4.520565043	0.814580695	2.429071013	0.566029854	1.840531826	1.77019767	4.823416205	1.623328599	4.397391799	0.300852145	0.067348739	0.40754215	0.108174151	0.418691625	0.09811465	0.440582061	0.133241924	0.413288685	0.112396115	2.62E-12	FALSE
4279937.688	5448391.234	Palearctic	1.629916921	4.212429113	1.286697822	4.024254705	0.758113999	2.451967727	1.02823439	3.292423321	0.810235225	2.201805381	0.31121294	0.0765617	0.414692105	0.115295196	0.390252975	0.096397682	0.44321256	0.150459146	0.375886743	0.107327484	1.08E-12	FALSE
4330437.688	5448391.234	Palearctic	1.685795097	4.343706024	1.312306673	4.112823287	0.591514562	2.107656945	0.856499687	2.662511115	0.618730586	1.746444224	0.303321261	0.073617203	0.415659382	0.115114552	0.391345861	0.091682896	0.437404343	0.145510047	0.372315262	0.099361837	1.13E-12	FALSE
4380937.688	5448391.234	Palearctic	1.730344639	4.480792083	1.309725224	4.068948987	0.761371714	2.454379878	1.103532908	3.426630634	0.850292193	2.313630713	0.28954421	0.072466748	0.394625928	0.106331591	0.364268944	0.090466103	0.428787668	0.132700959	0.35579965	0.097797303	1.08E-12	FALSE
4431437.688	5448391.234	Palearctic	1.803005193	4.663777174	1.683126898	4.882806918	0.968124038	3.045520423	1.519910367	3.86855075	0.917312303	2.538636882	0.279607798	0.058827524	0.392418527	0.08816393	0.356785472	0.086578796	0.410323728	0.093835892	0.369780325	0.09559606	1.08E-12	FALSE
4481937.688	5448391.234	Palearctic	1.830021452	4.725543888	1.652026674	4.71229145	0.910255882	2.856067253	1.540246632	3.824213688	0.913161581	2.488399661	0.280695479	0.05168771	0.414589424	0.092734286	0.36668631	0.08472355	0.428239598	0.09455666	0.374473902	0.093365003	1.08E-12	FALSE
4532437.688	5448391.234	Palearctic	1.844894077	4.775182932	1.75290329	4.960236221	0.998605052	3.129978904	1.543577423	3.745856343	0.942994852	2.637809263	0.276998152	0.045692791	0.417102933	0.105947594	0.359882094	0.082472197	0.453317769	0.108854935	0.371905819	0.091959833	1.08E-12	FALSE
4582937.688	5448391.234	Palearctic	1.877322214	4.817334649	1.803277216	5.016851778	1.00803274	3.178588342	1.595474758	3.723085162	0.943987206	2.680875537	0.297965919	0.034723811	0.424284846	0.082952409	0.385298603	0.073928603	0.445513339	0.112947566	0.39663526	0.08440518	1.08E-12	FALSE
4633437.688	5448391.234	Palearctic	1.887865288	4.85373629	1.778227341	5.008502498	1.00693881	3.153771209	1.59693345	3.753902233	0.950581161	2.661369201	0.300083467	0.026679157	0.397839578	0.074624321	0.378970829	0.068465949	0.414975806	0.113377662	0.385499437	0.080691537	1.08E-12	FALSE
4683937.688	5448391.234	Palearctic	1.889086986	4.886273795	1.801837827	5.008480444	0.997099474	3.139752117	1.63543359	3.775626978	0.959206409	2.686558038	0.308095094	0.021366834	0.395826678	0.081032393	0.38551206	0.062265986	0.393438875	0.129363922	0.387771966	0.076867407	8.84E-13	FALSE
4885937.688	5448391.234	Palearctic	1.818330544	4.685160145	1.262225121	5.158397867	0.520843051	2.187135659	0.070465791	0.776910303	0.193429203	0.629673818	0.323855555	0.013940548	0.336631751	0.030695389	0.442824871	0.046280778	0.332233087	0.04426585	0.386094775	0.050844239	2.06E-13	FALSE
5037437.688	5448391.234	Palearctic	1.856933892	4.777305439	2.338364946	6.427429003	0.885710798	3.005322315	3.960581876	8.855879431	1.217506063	3.367847878	0.311530547	0.010278337	0.293369249	0.04207071	0.378291407	0.028460473	0.286185946	0.024951344	0.371922964	0.052210351	4.55E-13	FALSE
5087937.688	5448391.234	Palearctic	1.870433561	4.824119574	2.284578094	6.135955641	0.970781643	3.18981959	3.793451706	6.873656036	1.156275798	3.220404329	0.312855657	0.008510389	0.32315183	0.041272619	0.36927928	0.025228048	0.308086166	0.043787984	0.3669727	0.044810756	5.43E-12	FALSE
5138437.688	5448391.234	Palearctic	1.894170506	4.848369321	2.375542446	6.196991497	1.04742054	3.382929389	3.817239493	6.349024323	1.187516245	3.341144086	0.302368683	0.007297086	0.304260841	0.033068153	0.354577109	0.022007597	0.301587724	0.039358441	0.355080733	0.04334502	5.75E-12	FALSE
5188937.688	5448391.234	Palearctic	1.917630269	4.952179741	2.442683145	6.602799142	1.007660173	3.410975244	3.048371966	5.223558342	0.9639986	2.829515433	0.30289758	0.004409454	0.314315358	0.023347698	0.356721605	0.016535564	0.280170853	0.061039314	0.353218406	0.032864187	7.61E-12	FALSE
5239437.688	5448391.234	Palearctic	1.940290708	4.994987411	2.518999618	6.752835189	1.037642473	3.575396356	2.167886712	3.350397295	0.711236912	2.299433905	0.299961108	0.002627102	0.309665868	0.019094384	0.355320812	0.015995024	0.286073196	0.090596333	0.356909659	0.047699421	6.93E-12	FALSE
5289937.688	5448391.234	Palearctic	1.940313944	4.996962926	2.450198504	6.058087549	1.257843446	4.132593818	4.573895176	6.445892918	1.559094898	5.349129178	0.296095112	0.001650173	0.299058569	0.010217724	0.335759196	0.00988971	0.299279351	0.075239042	0.356159574	0.042603196	2.31E-12	FALSE
5340437.688	5448391.234	Palearctic	1.933587559	4.993177264	2.409919364	6.053908128	1.273265069	4.233595996	4.450305667	6.375367271	1.597917607	5.825944431	0.303599258	0.00134513	0.298530617	0.009543157	0.332659401	0.012136954	0.298751159	0.081382693	0.349107227	0.066136911	2.44E-12	FALSE
5390937.688	5448391.234	Palearctic	1.914826359	4.948370653	2.260494086	5.73905001	1.235113824	4.036443501	3.460030184	5.136587278	1.421296096	4.778507084	0.304268982	0.001545911	0.290079749	0.009717121	0.33651156	0.012556675	0.259660314	0.111967776	0.341538703	0.048133094	6.48E-12	FALSE
5441437.688	5448391.234	Palearctic	1.892946666	4.877491266	2.280607459	5.660784032	1.223999717	4.008468054	3.241530154	4.616176711	1.412813468	4.942644421	0.304187329	0.001384199	0.297830122	0.008123972	0.337645153	0.012348027	0.304257522	0.116763908	0.3490945	0.061294119	6.59E-12	FALSE
5491937.688	5448391.234	Palearctic	1.897018361	4.874210857	2.310847729	5.839150331	1.188340779	3.990343939	2.436564927	3.434099037	1.184468043	4.326999232	0.294074926	0.001216808	0.25485227	0.010320644	0.333210383	0.0129381	0.233113594	0.1032675	0.340316842	0.061306227	6.47E-12	FALSE
5542437.688	5448391.234	Palearctic	1.890636044	4.873386452	2.125081396	5.817364583	0.882120223	2.862189276	3.547970822	7.003415381	1.117739986	3.067325458	0.287311878	0.001046555	0.284162657	0.007770458	0.328998099	0.005582905	0.276631723	0.015300859	0.34277331	0.010894899	5.75E-12	FALSE
5592937.688	5448391.234	Palearctic	1.871826421	4.808048574	1.712926045	5.226336705	0.916774983	2.926938123	3.938234929	5.991178684	1.15730147	3.212789671	0.273741094	0.001399996	0.315728406	0.061226595	0.321127414	0.007555048	0.339153233	0.05349716	0.345025083	0.016013383	3.05E-12	FALSE
5693937.688	5448391.234	Palearctic	1.873935909	4.80743761	1.423017977	5.073458753	0.547101659	2.182959755	0.072250547	0.677599825	0.202756407	0.654789754	0.250524712	0.001228967	0.305349275	0.017126052	0.350114356	0.039944991	0.329079017	0.074137803	0.319798788	0.021923462	2.34E-13	FALSE
5744437.688	5448391.234	Palearctic	1.880403817	4.822829683	2.220886811	6.018261379	0.74186197	2.654722558	0.429778007	1.050531819	0.255869022	0.741248532	0.23099777	0.001255645	0.284967755	0.016400588	0.339512808	0.036551686	0.332160714	0.041595153	0.323031646	0.028748634	1.89E-13	FALSE
5794937.688	5448391.234	Palearctic	1.872250273	4.811139797	2.269670818	6.004222816	0.735529455	2.637391638	0.466384007	1.071730306	0.256895957	0.74183202	0.208111297	0.000808722	0.218383085	0.010954266	0.324242328	0.035310339	0.237366157	0.024811577	0.300621965	0.026654104	1.98E-13	FALSE
5845437.688	5448391.234	Palearctic	1.861822977	4.807010243	2.206530494	5.914253639	0.666443157	2.474970145	0.478256335	1.089651071	0.238859931	0.712658151	0.183299733	0.001640891	0.186568416	0.015845933	0.322968725	0.039345521	0.21186308	0.031469948	0.286172879	0.029866897	2.39E-13	FALSE
5895937.688	5448391.234	Palearctic	1.854983969	4.783168103	2.174346975	5.902292799	0.581265036	2.309808422	0.49965154	1.122699361	0.212088295	0.681950124	0.184418069	0.004050969	0.194161118	0.023342603	0.334707602	0.040131075	0.188847493	0.035676665	0.288892272	0.034895108	2.62E-13	FALSE
5946437.688	5448391.234	Palearctic	1.85487787	4.773224614	2.207826029	5.986209006	0.578696863	2.309739934	0.513877613	1.146981075	0.211254712	0.679888468	0.168451609	0.00396928	0.185292532	0.02939615	0.327115739	0.039889288	0.1788016	0.0380081	0.27101044	0.035260337	2.33E-13	FALSE
5996937.688	5448391.234	Palearctic	1.844241442	4.732958415	2.121398424	6.639215514	0.414356494	1.981962138	0.498172874	1.541191916	0.15629132	0.607219718	0.147298947	0.004431279	0.227492158	0.025151678	0.318278249	0.038387891	0.227852271	0.035261207	0.158218288	0.010184997	1.98E-13	FALSE
6602937.688	5448391.234	Palearctic	1.793071195	4.597652806	1.608511952	4.711566915	0.78146222	2.486116073	1.559270661	4.047196213	0.902288351	2.457497857	0.119943946	0.023627421	0.321508166	0.04626484	0.256913312	0.048514154	0.390702871	0.057061126	0.241455958	0.052795669	5.43E-12	FALSE
6653437.688	5448391.234	Palearctic	1.800653171	4.649430662	1.451305703	4.299973118	0.659991927	2.223277204	1.443917029	3.807607783	0.852632885	2.37710785	0.120507546	0.017110993	0.350885058	0.051486133	0.293774933	0.046211268	0.405531273	0.061915451	0.253543485	0.050333684	4.97E-12	FALSE
6754437.688	5448391.234	Palearctic	1.830134919	4.713976463	1.158983798	3.55905531	0.473705135	1.784002256	1.022314741	3.129305141	0.754464952	2.197058437	0.114168501	0.022738677	0.329042613	0.057197921	0.322810341	0.04797559	0.347723136	0.081136755	0.241915497	0.055563515	4.81E-12	FALSE
7966437.688	5448391.234	Palearctic	1.813025036	4.702193583	1.008148332	3.152548197	0.779948676	2.429645468	2.10024459	7.336478724	1.889618643	5.041978848	0.369196417	0.029524817	0.447300227	0.082363578	0.428327897	0.0511296	0.476556322	0.112400337	0.435434492	0.069325275	7.24E-13	TRUE
8016937.688	5448391.234	Palearctic	1.826192279	4.714195273	1.00427919	3.174630317	0.776436538	2.41402219	2.066598413	7.526627118	1.88740944	5.060813239	0.371500573	0.027855423	0.457823326	0.089002391	0.437390945	0.051333424	0.489523723	0.130449467	0.44406873	0.066567757	2.79E-12	TRUE
8067437.688	5448391.234	Palearctic	1.828547464	4.726266361	1.030964197	3.489210928	0.803144464	2.504054977	2.104590996	9.489215324	1.90176093	5.117468961	0.370681866	0.028245528	0.461070086	0.09965439	0.438737477	0.052431905	0.475481407	0.193972594	0.451289139	0.072002621	2.79E-12	TRUE
8117937.688	5448391.234	Palearctic	1.83842736	4.739960943	0.999523585	3.142051105	0.765979773	2.380868604	2.048980252	7.358473274	1.881658888	5.035203843	0.369992409	0.028935105	0.457536623	0.089593303	0.446126713	0.052250617	0.470352104	0.129607689	0.446262942	0.068181287	2.79E-12	TRUE
8168437.688	5448391.234	Palearctic	1.837041031	4.73000756	0.877239343	2.56824038	0.607621387	1.919358244	1.929577646	5.260753364	1.770995149	4.779221951	0.363406222	0.032987546	0.459430549	0.083201556	0.44971137	0.058708321	0.467938032	0.106743392	0.441746913	0.066998013	2.79E-12	FALSE
8218937.688	5448391.234	Palearctic	1.835256383	4.724000889	0.969784796	2.88998389	0.726178991	2.254954804	2.025739413	6.113630018	1.869481063	4.963879093	0.358567087	0.032015851	0.437084942	0.08821906	0.431405068	0.056146029	0.456599124	0.114337695	0.421399707	0.065581127	2.79E-12	FALSE
8269437.688	5448391.234	Palearctic	1.827744316	4.708046852	0.994065062	3.010871941	0.750072867	2.333146162	2.074567478	6.734478221	1.88897523	5.071270719	0.369852789	0.041686136	0.431209057	0.098865179	0.440033024	0.063973331	0.453179267	0.12293191	0.435127013	0.069591686	2.79E-12	TRUE
8319937.688	5448391.234	Palearctic	1.845516381	4.770528842	1.023469006	3.171626774	0.795222308	2.476490634	2.113130174	7.236711588	1.947027854	5.176952712	0.342378354	0.044374177	0.3982921	0.08972487	0.401293249	0.061133284	0.441228305	0.113864981	0.401832938	0.06845229	2.79E-12	TRUE
8370437.688	5448391.234	Palearctic	1.843110503	4.743849134	1.047717123	3.235300427	0.815957742	2.533691161	2.14945216	7.43476408	1.95069687	5.234073472	0.325449041	0.046166065	0.38417423	0.084947851	0.385011767	0.058231458	0.420124263	0.112793534	0.388056986	0.062579382	2.79E-12	TRUE
8420937.688	5448391.234	Palearctic	1.825198721	4.716034502	1.045554018	3.301700411	0.832281787	2.592912659	2.070433331	7.592299859	1.938993309	5.27762556	0.318427536	0.05017095	0.382591918	0.081529378	0.380973679	0.058964995	0.429955961	0.100850257	0.391397265	0.06410678	2.79E-12	TRUE
8471437.688	5448391.234	Palearctic	1.805551762	4.660849152	1.021116567	3.10096557	0.792962499	2.480966332	2.075601489	6.749943868	1.884575372	5.132498689	0.317660867	0.052470172	0.379118543	0.081980409	0.382609772	0.063004442	0.41992058	0.10290413	0.390808869	0.06972886	2.79E-12	TRUE
8521937.688	5448391.234	Palearctic	1.779169332	4.631069775	0.88651599	2.62559284	0.638653167	2.044180742	1.913938166	5.250401708	1.760864324	4.79256912	0.321741693	0.056737882	0.394441839	0.079040998	0.400300491	0.071250924	0.429038287	0.095521052	0.395093738	0.077674829	2.79E-12	TRUE
8572437.688	5448391.234	Palearctic	1.802327306	4.632266557	0.836097588	2.481842411	0.570484423	1.84959211	1.868667778	5.080955974	1.722606329	4.661955021	0.315179274	0.05820594	0.401139039	0.08188533	0.405760769	0.075772547	0.434294889	0.097287924	0.395032412	0.079181754	2.12E-12	TRUE
8622937.688	5448391.234	Palearctic	1.771375996	4.623887986	0.84488003	2.524755803	0.593234453	1.935130748	1.84475738	5.056861462	1.698507436	4.648654742	0.316921412	0.058491973	0.39994658	0.084329167	0.407472631	0.076940862	0.436240944	0.105146728	0.397327708	0.08245373	2.79E-12	FALSE
8673437.688	5448391.234	Palearctic	1.775014512	4.580347499	0.836573717	2.500675461	0.589744921	1.917475796	1.805494519	4.980943634	1.683953267	4.578629715	0.30470556	0.062363832	0.405414305	0.092799282	0.411877642	0.088787197	0.443938249	0.117706141	0.405736019	0.095381306	2.63E-12	FALSE
8723937.688	5448391.234	Palearctic	1.777231988	4.591198174	0.806787805	2.417169016	0.544812916	1.796683743	1.774332689	4.86593292	1.636415471	4.46501926	0.303849139	0.062649708	0.406738859	0.099405924	0.41059658	0.09030344	0.427329931	0.124137877	0.394354724	0.098474199	2.62E-12	FALSE
8774437.688	5448391.234	Palearctic	1.761583439	4.557228804	0.828875425	2.476055982	0.57484597	1.88597179	1.783455564	4.861013246	1.641871416	4.462533852	0.306309726	0.066409041	0.402547884	0.102954642	0.409564982	0.093531499	0.436275295	0.126992471	0.398032134	0.103599453	2.62E-12	FALSE
8824937.688	5448391.234	Palearctic	1.758993491	4.538287529	0.80566442	2.411510341	0.549472055	1.807374209	1.746795754	4.76565793	1.60763332	4.363410115	0.307603091	0.07359188	0.407779103	0.108915162	0.418436314	0.097471876	0.438175797	0.132786714	0.407206761	0.107378293	2.62E-12	FALSE
4330437.688	5377691.234	Palearctic	1.682840211	4.335255665	1.342605451	4.202762728	0.814230327	2.606303746	1.065321085	3.416741985	0.844037075	2.296685205	0.290950174	0.070426578	0.393774156	0.107104055	0.366766064	0.089044397	0.423396168	0.144893153	0.355438141	0.099621527	6.54E-13	FALSE
4380937.688	5377691.234	Palearctic	1.731426965	4.457614993	1.388662637	4.199373207	0.820137603	2.615221196	1.19922615	3.461838141	0.872980712	2.347853643	0.269750198	0.063138996	0.385770841	0.095581822	0.351095317	0.085252114	0.420336179	0.119311054	0.340321633	0.09324062	8.72E-13	FALSE
4431437.688	5377691.234	Palearctic	1.764750437	4.55426468	1.392396711	4.469794766	0.782248106	2.54923839	1.083214368	3.494194131	0.814745416	2.220360717	0.278535108	0.052840356	0.405585697	0.095579863	0.366240109	0.082926331	0.444422436	0.123381389	0.356882462	0.08810196	1.09E-12	FALSE
4481937.688	5377691.234	Palearctic	1.800165341	4.649829883	1.940968013	5.458074478	1.019949516	3.331043168	1.412597137	3.263647229	0.797321942	2.331600732	0.273223455	0.052236714	0.394375183	0.078016842	0.364876478	0.084309956	0.399348653	0.098297847	0.369518239	0.092553531	1.11E-12	FALSE
4532437.688	5377691.234	Palearctic	1.836964794	4.718553187	1.756371821	4.951576401	0.97556448	3.042401795	1.645156581	3.897524933	0.929389864	2.538060723	0.26492846	0.045207576	0.397878807	0.072103539	0.357754331	0.079450016	0.411452528	0.076907443	0.367949204	0.088157023	1.08E-12	FALSE
4582937.688	5377691.234	Palearctic	1.87665941	4.828559456	1.647947129	4.863867717	1.000113195	3.117073941	1.193134103	3.407870306	0.949069825	2.620710531	0.274394754	0.021418665	0.399903503	0.088682718	0.360814653	0.061450096	0.406400323	0.118560569	0.37194398	0.071848456	1.05E-12	FALSE
4633437.688	5377691.234	Palearctic	1.900544471	4.872772037	1.792670619	5.016735455	1.009280966	3.153260461	1.607222048	3.759934543	0.955853942	2.688474511	0.28679246	0.015253406	0.381890011	0.074642779	0.361165086	0.055457312	0.391023571	0.139892535	0.368096509	0.07099901	8.63E-13	FALSE
4683937.688	5377691.234	Palearctic	1.907556652	4.912941145	1.816580157	5.037791042	0.999773786	3.121271742	1.674953078	3.84311235	0.967191265	2.693355557	0.294724004	0.012928661	0.373225167	0.066699438	0.37290109	0.04903957	0.367934181	0.093556865	0.377311269	0.063721271	8.63E-13	FALSE
4885937.688	5377691.234	Palearctic	1.846998621	4.776029651	2.01448935	5.808636162	0.900637642	2.967329419	3.266043776	7.524124037	1.135135007	3.178258531	0.285658157	0.005791404	0.334285994	0.024254505	0.362507822	0.024929424	0.366967152	0.012697	0.352206243	0.047323165	4.86E-13	FALSE
4936437.688	5377691.234	Palearctic	1.857604915	4.774170821	2.084151963	5.88687468	0.915390086	2.998942568	3.420416797	7.404205332	1.134953855	3.147345123	0.29405129	0.005238344	0.31579872	0.024781605	0.362997339	0.02379541	0.318811993	0.019771193	0.356162156	0.048882838	6.01E-13	FALSE
4986937.688	5377691.234	Palearctic	1.877334808	4.834621509	2.290339477	6.115470953	0.967573671	3.157644274	4.068973489	7.045433796	1.161923843	3.208847931	0.290971041	0.004140141	0.271837557	0.017836954	0.350027194	0.01856203	0.272534601	0.001740768	0.344472621	0.04373037	6.01E-13	FALSE
5037437.688	5377691.234	Palearctic	1.894271221	4.879700789	2.362528157	6.253576033	1.124641234	3.726528192	3.211042828	5.010577711	1.192522836	3.785047711	0.29130722	0.002675624	0.283490186	0.024033171	0.34423644	0.015468565	0.294801176	0.113083684	0.347156591	0.050621014	6.01E-13	FALSE
5087937.688	5377691.234	Palearctic	1.90174681	4.917215852	2.436785007	6.283842118	1.098540268	3.609361622	3.732859808	5.723805923	1.208226138	3.626660779	0.291322863	0.002245091	0.288917389	0.016248081	0.343943966	0.012587748	0.272879049	0.056920248	0.348529696	0.038304961	5.19E-13	FALSE
5138437.688	5377691.234	Palearctic	1.908784931	4.950454617	2.318255264	6.609812015	0.771401448	2.865309616	0.516919064	1.212938178	0.268122466	0.783099852	0.286748944	0.002490897	0.30965492	0.028423319	0.383786199	0.01973107	0.327994594	0.03617717	0.337731531	0.022555642	1.89E-12	FALSE
5188937.688	5377691.234	Palearctic	1.930990498	4.97297083	2.559537849	6.835844664	1.12993852	3.904840967	2.669114866	3.662202613	0.899283705	3.319166813	0.284629425	0.001729586	0.304425446	0.01376511	0.338462748	0.014210628	0.178391747	0.071540716	0.345068806	0.071117958	6.44E-12	FALSE
5239437.688	5377691.234	Palearctic	1.93606072	4.978108592	2.811497469	6.793138609	1.35275276	4.71591163	6.204971492	7.160923489	1.945201259	8.15119536	0.283407628	0.001447807	0.311827329	0.007135623	0.316948002	0.011465946	0.033327274	0.018779221	0.330736379	0.084180659	3.15E-12	FALSE
5289937.688	5377691.234	Palearctic	1.933735235	4.98236557	2.50139032	6.118711327	1.309055162	4.374109695	5.42260239	6.997510472	1.780277747	6.642238248	0.282595896	0.000472532	0.28237608	0.006176996	0.317107085	0.009313637	0.216062242	0.06900372	0.339157874	0.06731206	1.35E-12	FALSE
5340437.688	5377691.234	Palearctic	1.933795762	4.973875129	2.49643544	6.064358939	1.306494187	4.383118328	5.030528209	6.744692091	1.70779427	6.460263877	0.28584407	0.000822776	0.278701857	0.007578902	0.317524824	0.011896171	0.245836758	0.07413982	0.33627996	0.073693199	1.31E-12	FALSE
5390937.688	5377691.234	Palearctic	1.904212892	4.912503922	2.450420636	5.87910535	1.294477229	4.344314677	4.632552448	5.795518456	1.684794791	6.427654288	0.288899883	0.000795119	0.276238146	0.009371877	0.320898577	0.01056409	0.195950945	0.09407945	0.34567049	0.072052821	1.31E-12	FALSE
5441437.688	5377691.234	Palearctic	1.891958812	4.873590397	2.305300459	5.615729129	1.29216432	4.354741896	3.602475485	4.557959261	1.722145088	6.813874995	0.281841954	0.000749412	0.258709862	0.007238833	0.308490845	0.009738972	0.164562981	0.123313545	0.322073162	0.064966365	1.31E-12	FALSE
5491937.688	5377691.234	Palearctic	1.898739589	4.884325538	2.099654212	5.384676934	1.262035729	4.224814249	2.170135114	3.46206535	1.500189805	5.785225708	0.278221883	0.00073044	0.270453859	0.007810139	0.313962864	0.009263692	0.317603254	0.113320296	0.328833182	0.056393717	6.44E-12	FALSE
5542437.688	5377691.234	Palearctic	1.907862116	4.898598856	2.100033736	5.289763657	1.259069991	4.215546698	1.853985168	3.039916426	1.516172561	6.069632556	0.263719739	0.000558884	0.243428032	0.010824683	0.300604188	0.008515281	0.3206434	0.093526907	0.315785945	0.060058569	6.50E-12	FALSE
5592937.688	5377691.234	Palearctic	1.895006984	4.869443316	1.999497684	5.098650521	1.287939191	4.463938209	1.256569005	2.195454009	1.69911638	7.813635268	0.264874818	0.000642777	0.230463182	0.010164843	0.293511612	0.009746267	0.28461966	0.017046815	0.320644622	0.067906416	5.70E-12	FALSE
5643437.688	5377691.234	Palearctic	1.890716529	4.862290659	2.727176964	5.605956771	1.214209713	3.751938458	6.820529257	6.792135764	2.206566366	7.421776304	0.249722034	0.000832736	0.242696735	0.00698783	0.261841706	0.006477787	0.006918264	0.00794444	0.318602879	0.041587717	2.45E-13	FALSE
5693937.688	5377691.234	Palearctic	1.889129015	4.873351794	2.517327188	6.016165378	1.056018938	3.470354571	3.306353743	3.74819883	1.155641854	3.957597729	0.242146985	0.001051357	0.250629789	0.012883746	0.300159819	0.015976583	0.111037142	0.076151329	0.304032548	0.044728034	3.94E-13	FALSE
5744437.688	5377691.234	Palearctic	1.897798879	4.865199627	2.666513529	6.252952143	0.842540656	2.952908511	0.607308191	1.050493859	0.275701927	0.793003636	0.225831933	0.001168144	0.29971838	0.018504184	0.335994217	0.030735091	0.337535634	0.022593407	0.3118254	0.028455554	2.11E-13	FALSE
5794937.688	5377691.234	Palearctic	1.880834726	4.828344115	2.172380281	5.286128235	0.372561352	1.825540129	0.523914067	0.853662871	0.144342859	0.57913953	0.194794161	0.001720844	0.244792425	0.00712451	0.32973139	0.031638488	0.245919004	0.028930707	0.145518762	0.005606291	9.27E-14	FALSE
5845437.688	5377691.234	Palearctic	1.857738957	4.770194985	1.513131865	5.241536998	0.641272987	2.403659345	0.076503026	0.687325529	0.231920755	0.702713873	0.178672976	0.002315656	0.248493174	0.01596663	0.314617714	0.040547169	0.289329782	0.048536385	0.274634899	0.031369706	9.27E-14	FALSE
5946437.688	5377691.234	Palearctic	1.813124453	4.67401007	2.180942181	5.784344832	0.544434616	2.208642775	0.480334481	1.055320914	0.200408041	0.658413833	0.177046397	0.00496306	0.243792374	0.055305199	0.329974125	0.039619956	0.235988538	0.062207599	0.274041231	0.036439737	9.27E-14	FALSE
5996937.688	5377691.234	Palearctic	1.797706685	4.648817127	2.21463099	5.882327397	0.44398016	1.986361295	0.512336914	1.131444228	0.16681543	0.609327619	0.159394555	0.003628624	0.228075786	0.028135732	0.315682632	0.037552595	0.227088606	0.043423758	0.218137969	0.0220647	1.16E-13	FALSE
7309937.688	5377691.234	Palearctic	1.841944117	4.757333832	0.036628132	0.345048537	0.029341937	0.27532913	0.00587219	0.046941781	0.005432323	0.029044743	0.136288219	0.003873517	0.886631217	0.399113356	0.901891447	0.412248974	0.739953466	0.281131174	0.753572361	0.28182067	4.67E-11	FALSE
8117937.688	5377691.234	Palearctic	1.854455845	4.786475966	1.076896906	3.951138341	0.858358609	2.649003662	2.215214721	11.59748339	1.981810973	5.278522366	0.340240917	0.019563698	0.406193216	0.082867797	0.398403145	0.039638212	0.42482126	0.175315563	0.410016382	0.060433506	2.18E-12	TRUE
8168437.688	5377691.234	Palearctic	1.859172758	4.793242124	1.101215043	4.022483246	0.873463558	2.693736491	2.322467009	11.75293841	1.997164367	5.32632653	0.331942989	0.020702128	0.403399736	0.081503897	0.390607068	0.038581539	0.432547182	0.166305277	0.398221627	0.057817776	2.79E-12	TRUE
8218937.688	5377691.234	Palearctic	1.864982779	4.811183852	1.250489644	4.764372236	0.969181076	2.965817995	3.013622288	13.90475558	2.070365559	5.62151275	0.31353037	0.02597166	0.381611284	0.074069747	0.358460678	0.037084395	0.426247772	0.098958685	0.371518757	0.050643317	2.79E-12	TRUE
8269437.688	5377691.234	Palearctic	1.869629037	4.807071992	1.489739868	5.48017296	1.046986448	3.177637951	4.29422216	16.79939187	2.150015886	5.803844974	0.31674049	0.02769612	0.401327156	0.044074683	0.359359629	0.037879124	0.473848426	0.037705274	0.373195685	0.049856852	2.79E-12	FALSE
8319937.688	5377691.234	Palearctic	1.877517332	4.833142455	0.953985784	2.801951759	0.701629647	2.203343113	2.047347513	5.721482455	1.900751644	5.113305172	0.314078087	0.032293049	0.390022856	0.070524749	0.376109283	0.049643651	0.423414793	0.087115639	0.379087686	0.055143256	2.79E-12	TRUE
8370437.688	5377691.234	Palearctic	1.883855984	4.855186738	0.875357931	2.572754183	0.591341539	1.896595407	1.972178024	5.36924346	1.807899349	4.889621064	0.296476731	0.032669969	0.37392715	0.06508719	0.371819097	0.045394924	0.399901386	0.077802999	0.368761211	0.051655099	2.79E-12	TRUE
8420937.688	5377691.234	Palearctic	1.857582234	4.807218584	0.936860585	2.738808457	0.68362655	2.163407625	2.031842447	5.566989844	1.874958377	5.055873257	0.296368665	0.036473671	0.36340203	0.063232472	0.357959865	0.048229608	0.396669818	0.078723394	0.362743128	0.05332671	2.79E-12	FALSE
8471437.688	5377691.234	Palearctic	1.85170303	4.760947975	0.981255073	2.907108967	0.702900609	2.212349345	1.956073788	5.497592385	1.789432	4.812337738	0.305739467	0.042189806	0.371503226	0.065670661	0.367740636	0.053244577	0.403405682	0.078281937	0.370252603	0.057391411	5.94E-12	FALSE
8521937.688	5377691.234	Palearctic	1.815956863	4.702838038	0.931639913	2.729466911	0.697974981	2.19465375	2.018067662	5.484690136	1.870546156	5.044196904	0.311311498	0.044602723	0.373261757	0.062738191	0.370303128	0.054307034	0.405578222	0.077809587	0.368867107	0.058360883	2.79E-12	FALSE
8572437.688	5377691.234	Palearctic	1.80279396	4.675673541	0.883729789	2.632371426	0.643293	2.068291978	1.912868415	5.322982346	1.792275053	4.911904718	0.308163845	0.046796621	0.37690102	0.062276869	0.3760251	0.057847559	0.411016309	0.077370052	0.370890099	0.062441944	2.79E-12	FALSE
8622937.688	5377691.234	Palearctic	1.813119605	4.672705408	0.796142648	2.37802369	0.529756172	1.74095226	1.818470878	4.977364396	1.692279244	4.593857948	0.304828619	0.057385925	0.398379809	0.079205573	0.400510899	0.073217955	0.432949636	0.093883849	0.385450088	0.077493004	2.79E-12	FALSE
8673437.688	5377691.234	Palearctic	1.797783282	4.644021703	0.389893891	1.409865531	0.196266125	0.840586646	0.980347919	2.748069561	0.797173575	2.371887834	0.301093292	0.059221887	0.462472719	0.10791539	0.524479529	0.096326991	0.434090731	0.104592055	0.394446798	0.085016836	2.12E-11	FALSE
8723937.688	5377691.234	Palearctic	1.794141392	4.62493041	0.892515395	2.644122556	0.663078444	2.120487726	1.883448239	5.133092457	1.749028516	4.723493757	0.296944282	0.060018768	0.393419066	0.088513374	0.387009798	0.081270101	0.417910383	0.106015142	0.382485175	0.088106608	2.79E-12	FALSE
8774437.688	5377691.234	Palearctic	1.787494757	4.619485903	0.817287117	2.447213239	0.560557164	1.84417239	1.789460926	4.900791588	1.671259101	4.537729517	0.304463141	0.0609921	0.399505277	0.091785988	0.399372363	0.084962244	0.416892105	0.110497979	0.379618466	0.089238667	2.79E-12	FALSE
8824937.688	5377691.234	Palearctic	1.791185711	4.606902956	0.888029654	2.608623237	0.642117648	2.050843664	1.879283527	5.042799391	1.735299768	4.613473141	0.306080881	0.065206294	0.382825893	0.094296382	0.381926391	0.088138209	0.404589655	0.113558554	0.368997704	0.093963266	2.76E-12	FALSE
8875437.688	5377691.234	Palearctic	1.772811041	4.584679272	0.864411913	2.564568448	0.617668164	1.993677303	1.826962252	4.947868235	1.697132107	4.531548455	0.306024443	0.071282835	0.390891796	0.104368157	0.397684346	0.093902159	0.415355704	0.121951072	0.388727791	0.101613234	2.62E-12	FALSE
4431437.688	5306991.234	Palearctic	1.741448103	4.47492845	1.700467155	4.920131753	1.005732391	3.162022003	1.542169621	3.864791785	0.917803235	2.550780889	0.282741866	0.051210622	0.392900592	0.07350195	0.357421244	0.079124266	0.432498162	0.075621012	0.360065515	0.088536562	1.08E-12	FALSE
4481937.688	5306991.234	Palearctic	1.783267742	4.599096504	1.666859906	4.969283512	0.994318968	3.116999282	1.427719193	3.820744914	0.930294636	2.550745285	0.271457627	0.041573967	0.401158023	0.080731595	0.352242924	0.07515828	0.425274237	0.085113898	0.357183443	0.084953296	6.52E-13	FALSE
4532437.688	5306991.234	Palearctic	1.815741825	4.704078713	1.972105284	5.292362266	1.213049889	3.989587052	1.515213319	3.254056321	0.992004019	3.091859415	0.253981057	0.024756418	0.352073138	0.058127281	0.330589524	0.060906489	0.414812149	0.137744752	0.348261029	0.082305802	1.08E-12	FALSE
4582937.688	5306991.234	Palearctic	1.846132484	4.772194656	1.888332725	5.153914475	1.082720039	3.420239394	1.553589695	3.543629991	0.955109612	2.73243135	0.241632436	0.020940806	0.39170147	0.056596374	0.336285396	0.056220476	0.434107738	0.119069061	0.345279525	0.070211944	8.72E-13	FALSE
4633437.688	5306991.234	Palearctic	1.87281261	4.843880908	1.863873439	5.118016852	1.079038744	3.381234157	1.5156668	3.497225164	0.974590408	2.747911889	0.247878603	0.016034016	0.393655078	0.064245486	0.339121818	0.052183449	0.427463958	0.132252319	0.346711171	0.068095374	9.03E-13	FALSE
4683937.688	5306991.234	Palearctic	1.901796254	4.8816993	1.921538883	5.152050121	1.115009584	3.467689746	1.537687774	3.477933263	0.997912653	2.846115902	0.263289274	0.009132247	0.395269277	0.0505926	0.348248114	0.045380076	0.431836867	0.123647003	0.360348071	0.067667601	9.14E-13	FALSE
4734437.688	5306991.234	Palearctic	1.908500805	4.929117158	1.853497253	5.094316873	1.040770809	3.258758764	1.592260071	3.626712438	0.979193859	2.756378846	0.270000724	0.004150804	0.34189031	0.039955405	0.345446088	0.032449204	0.361334456	0.101017465	0.346987656	0.053018334	4.71E-13	FALSE
4784937.688	5306991.234	Palearctic	1.919189597	4.927719303	1.866634864	4.994852859	1.011435227	3.110376489	1.721317284	3.705712622	0.976186881	2.649154838	0.259996581	0.002343204	0.298826578	0.034754972	0.342522412	0.025882384	0.290339059	0.07931853	0.34492867	0.045525662	4.71E-13	FALSE
4835437.688	5306991.234	Palearctic	1.893784051	4.898522833	1.928360071	5.048595877	1.030841596	3.217450699	1.702777495	3.511969862	0.975349638	2.728706578	0.264939485	0.001854864	0.314038203	0.026245134	0.338335272	0.021249905	0.283677424	0.107532706	0.338523974	0.042854735	9.05E-13	FALSE
4885937.688	5306991.234	Palearctic	1.883583214	4.856754314	2.249766375	6.202782052	0.842717182	2.928759363	1.832300049	3.429540709	0.627896651	1.776130548	0.267268532	0.001933277	0.305560894	0.022266962	0.362343209	0.024623536	0.291780155	0.010347384	0.327931769	0.036770953	6.04E-12	FALSE
4936437.688	5306991.234	Palearctic	1.883704839	4.860574165	2.113813646	5.904442886	0.904006863	2.960414706	3.581411865	7.437850157	1.152356248	3.171346269	0.25972171	0.00141295	0.294099705	0.007055535	0.332433516	0.01262196	0.295726513	0.000255841	0.328264149	0.032974922	6.01E-13	FALSE
4986937.688	5306991.234	Palearctic	1.889312583	4.872917149	2.252889226	6.068342842	0.962698821	3.133289475	4.016037794	7.098062388	1.167175095	3.212559538	0.255191859	0.000592955	0.289214801	0.003188988	0.317713192	0.008467651	0.306947459	0.000671634	0.314862032	0.027123387	6.01E-13	FALSE
5037437.688	5306991.234	Palearctic	1.906048361	4.912346352	2.131096702	6.010207757	1.061107264	3.446208914	3.683810276	5.911560723	1.207015437	3.42455466	0.262599917	0.000778915	0.247903456	0.034111104	0.317198089	0.007874503	0.277261846	0.066353768	0.315873173	0.030029429	5.11E-13	FALSE
5087937.688	5306991.234	Palearctic	1.911627671	4.949156613	1.799960432	6.323810359	1.048464533	3.705066198	0.19841754	0.932220833	0.349513268	1.148363134	0.257461302	0.000529348	0.277191568	0.011133454	0.334183845	0.016316052	0.331132883	0.047808252	0.314500126	0.039281381	3.92E-12	FALSE
5138437.688	5306991.234	Palearctic	1.934862217	4.990498519	2.503719953	6.719399787	1.250448634	4.430299115	1.372042866	2.197715273	0.841243495	3.628636968	0.272644138	0.00050868	0.285616395	0.004857745	0.326710811	0.010799487	0.358542675	0.129734833	0.322057075	0.053915222	6.45E-12	FALSE
5188937.688	5306991.234	Palearctic	1.940986314	5.037604377	2.529232048	7.028870162	1.26225283	4.56835425	1.405089589	2.003376396	0.790816167	3.673974555	0.272023653	0.00045246	0.312647382	0.003505372	0.323042734	0.010306313	0.27621451	0.160272359	0.33368784	0.055844775	6.27E-12	FALSE
5239437.688	5306991.234	Palearctic	1.940392634	5.012207139	2.941903153	6.622762635	1.477520286	5.476876689	6.075297584	6.31795655	2.433685738	12.05526606	0.273026069	0.000257813	0.256929103	0.004304662	0.300334414	0.007495486	0.008195818	0.005598056	0.325454935	0.069166184	1.21E-12	FALSE
5289937.688	5306991.234	Palearctic	1.952908599	4.982108199	2.718264976	6.322267879	1.38539778	4.721528251	6.552323701	7.287549807	1.991206386	7.985879068	0.267515288	0.000213961	0.254293267	0.004301515	0.301094292	0.006480869	0.111047065	0.067497792	0.322814321	0.071676145	1.51E-12	FALSE
5340437.688	5306991.234	Palearctic	1.92985538	4.9747765	2.469979487	6.128311584	1.339460765	4.519761576	5.288217387	6.898331588	1.867599164	7.086492514	0.279090021	0.000260039	0.316514636	0.005291491	0.310764741	0.007223651	0.196361927	0.068106229	0.332671019	0.067311545	1.40E-12	FALSE
5390937.688	5306991.234	Palearctic	1.936045785	4.969164921	2.717203571	6.285000116	1.365817376	4.627254353	6.334734042	7.440282764	1.959482975	7.749087987	0.267486039	0.00019998	0.233106786	0.004406927	0.295770404	0.006509799	0.114190621	0.055783673	0.310387093	0.070979462	1.51E-12	FALSE
5441437.688	5306991.234	Palearctic	1.919615637	4.940102538	2.582653699	6.057420412	1.334013728	4.557941157	5.24576391	6.177188759	1.869337092	7.513875925	0.272601981	0.000321709	0.252121603	0.005510511	0.298169835	0.007902251	0.133182575	0.080196622	0.319215756	0.070038331	1.45E-12	FALSE
5491937.688	5306991.234	Palearctic	1.91077356	4.919253891	2.423814107	5.761186976	1.312619946	4.410239732	3.939566585	4.857813363	1.723527184	6.76544892	0.265475985	0.000352566	0.239648312	0.004798448	0.292381876	0.006498092	0.153108526	0.140401411	0.308140857	0.052849993	1.31E-12	FALSE
5542437.688	5306991.234	Palearctic	1.908834979	4.917989685	2.218307329	5.452435432	1.273480163	4.288249005	2.642087132	3.789437438	1.581683376	6.288837371	0.25209052	0.000244701	0.246294491	0.007685103	0.287548244	0.00684349	0.239894436	0.131111832	0.30150135	0.056621102	3.99E-12	FALSE
5592937.688	5306991.234	Palearctic	1.900506703	4.902344379	1.940790533	5.129652445	1.301997391	4.620928413	0.858725166	2.201527617	1.535288948	7.236377742	0.230475166	0.000322211	0.241575682	0.004501456	0.268366757	0.004512786	0.309775613	0.025258244	0.313459367	0.034580462	6.48E-12	FALSE
5643437.688	5306991.234	Palearctic	1.886133629	4.873318065	1.847975809	4.914363953	1.33094558	4.70288814	0.759807787	2.068001364	1.652638805	7.713390628	0.225425963	0.000844635	0.274638893	0.010259421	0.259538839	0.006298641	0.321027958	0.04932618	0.295196736	0.032308787	5.59E-12	FALSE
5693937.688	5306991.234	Palearctic	1.875179835	4.827836931	2.34175551	5.083536993	1.263374725	4.105076802	4.295569625	4.528454268	2.413450203	9.880242287	0.225639398	0.001200506	0.285576115	0.020709737	0.243612798	0.013037261	0.001989755	0.001659562	0.292847555	0.088833905	2.32E-13	FALSE
5744437.688	5306991.234	Palearctic	1.867729249	4.785902125	2.384486955	5.098406768	1.248160667	3.993947348	4.366464949	4.562234443	2.348649635	9.355327206	0.204658013	0.001270301	0.246838755	0.010555396	0.232172336	0.011903882	0.001546079	0.001074732	0.291184375	0.084042626	2.32E-13	FALSE
7410937.688	5306991.234	Palearctic	1.850298304	4.756647706	1.914910075	5.261272762	1.644318954	5.240456422	1.075291883	2.981845964	1.377007597	3.971807454	0.15868858	0.00115636	0.212958088	0.002096012	0.193354617	0.003608109	0.286401821	0.024017278	0.232283363	0.00893749	5.26E-12	FALSE
7511937.688	5306991.234	Palearctic	1.852941937	4.782197099	1.829701402	4.918706923	1.246662256	4.152642616	1.096390293	2.857578684	1.028661047	3.559472287	0.195475886	0.001209685	0.190236821	0.016511928	0.216881757	0.012091636	0.332478949	0.075703986	0.227894529	0.027754399	5.26E-12	FALSE
7562437.688	5306991.234	Palearctic	1.879167191	4.845968134	1.775237058	4.851078063	1.215087806	4.052256645	1.112603745	2.866048528	1.027964431	3.576397842	0.197650728	0.000662428	0.227353119	0.016554494	0.224103551	0.010220612	0.283980728	0.082472514	0.230090625	0.028587279	5.26E-12	FALSE
7612937.688	5306991.234	Palearctic	1.889559668	4.865935048	1.856110416	4.916153978	1.257321421	4.288704588	1.056817262	2.743087786	1.02322733	3.696213779	0.209500906	0.000670304	0.199204417	0.009462183	0.229813177	0.009455578	0.372632859	0.076364305	0.250012007	0.023573645	3.56E-12	FALSE
8269437.688	5306991.234	Palearctic	1.850276683	4.779004929	0.783866902	2.410255395	0.484977461	1.560323657	1.676531522	4.623456676	1.524773046	4.130893581	0.287262371	0.021010448	0.383294775	0.054531693	0.371055755	0.040456014	0.392937307	0.068252235	0.355886112	0.046442775	6.56E-12	TRUE
8319937.688	5306991.234	Palearctic	1.871650658	4.807973879	0.989882192	2.911717671	0.741448451	2.309946549	2.109204785	6.159022951	1.920256413	5.173061063	0.284537268	0.022677894	0.362324656	0.052698721	0.348872038	0.037747201	0.397940793	0.078078849	0.360977025	0.046601289	2.79E-12	TRUE
8370437.688	5306991.234	Palearctic	1.86507541	4.810387067	0.986395367	2.900486133	0.747936434	2.322668923	2.109215111	6.103082008	1.939285213	5.193651691	0.278739282	0.026777168	0.345331223	0.053536004	0.336236209	0.039508037	0.386443783	0.071877288	0.346737479	0.046511752	2.79E-12	FALSE
8420937.688	5306991.234	Palearctic	1.871050605	4.821442694	1.053681802	3.269418156	0.828830952	2.571961074	2.158430681	7.656873473	1.986189125	5.308983348	0.26740791	0.029192689	0.316870657	0.051839946	0.314007858	0.03854578	0.36185845	0.071058575	0.327418917	0.046632084	2.79E-12	FALSE
8471437.688	5306991.234	Palearctic	1.850410538	4.766650111	1.041814874	3.114051802	0.819159142	2.532735428	2.130441461	6.766737471	1.968589762	5.262796524	0.269023043	0.032542634	0.316671992	0.051866926	0.313621929	0.040735067	0.364852024	0.071944067	0.327145225	0.047130806	2.79E-12	FALSE
8521937.688	5306991.234	Palearctic	1.817631385	4.667053201	0.944134936	2.723895304	0.712133297	2.207457237	2.053843873	5.548965583	1.872937751	5.031621411	0.275103604	0.038556496	0.323847299	0.047752276	0.320975228	0.045618312	0.358288347	0.059180549	0.329956595	0.050305579	2.79E-12	FALSE
8572437.688	5306991.234	Palearctic	1.794486041	4.638582592	1.026338059	3.074280331	0.814365745	2.534655991	2.11293059	6.588484975	1.902126982	5.150581505	0.277591636	0.040205024	0.325938904	0.050338195	0.326695326	0.047520156	0.37057036	0.065975446	0.344147579	0.054774523	2.79E-12	FALSE
8622937.688	5306991.234	Palearctic	1.808591508	4.642997412	1.066773682	3.317316529	0.863768601	2.673051772	2.158157599	7.571424314	1.925069842	5.217945206	0.294641114	0.044073682	0.34528768	0.056803709	0.347171281	0.050164172	0.395091969	0.090054286	0.361028006	0.061016005	2.79E-12	FALSE
8673437.688	5306991.234	Palearctic	1.798896449	4.649318781	0.990260803	2.921806851	0.781469154	2.467021117	2.021142331	5.713957258	1.853893224	5.042896062	0.27242882	0.042003674	0.333553578	0.055754543	0.338575068	0.053201784	0.378057504	0.073151963	0.349852021	0.059212659	2.79E-12	FALSE
8723937.688	5306991.234	Palearctic	1.800328906	4.646502556	0.846697376	2.505247514	0.597281744	1.927960501	1.866702354	5.107095038	1.744397199	4.72568955	0.268506172	0.044131605	0.33556181	0.0616148	0.337554264	0.063455072	0.376701944	0.073882523	0.328375344	0.064819732	2.79E-12	FALSE
8774437.688	5306991.234	Palearctic	1.790992761	4.637716188	0.807241672	2.414664832	0.551983336	1.803084611	1.818999229	4.980390248	1.696891032	4.593157542	0.275057415	0.045296888	0.357596892	0.069320799	0.355069879	0.068414515	0.377675709	0.080179082	0.337409395	0.069038639	2.79E-12	FALSE
8824937.688	5306991.234	Palearctic	1.793514125	4.600285979	0.875966512	2.581332522	0.634119022	2.035977914	1.874868267	5.079609101	1.72633	4.673195261	0.280793718	0.050563908	0.350948856	0.072232326	0.345363475	0.07163277	0.362200826	0.087302053	0.335019597	0.074454379	2.79E-12	FALSE
8875437.688	5306991.234	Palearctic	1.773705811	4.580566941	0.877687347	2.586097186	0.630921039	2.023931475	1.879861434	5.072454776	1.722404005	4.619870279	0.289575815	0.056579863	0.34127857	0.080234553	0.339769868	0.080225735	0.364997871	0.09135613	0.334234122	0.081874027	2.79E-12	TRUE
4431437.688	5236291.234	Palearctic	1.632842814	4.234015521	0.997026095	3.059323829	0.530608472	1.890418928	0.896323112	2.602206302	0.725959705	2.070963334	0.290582452	0.064890753	0.396598419	0.100381462	0.405412493	0.086636603	0.410550395	0.115148138	0.365898969	0.092732605	1.00E-12	FALSE
4582937.688	5236291.234	Palearctic	1.837132975	4.755489875	1.913716522	5.021754084	1.105342044	3.546921793	1.619413426	3.466797252	0.966520817	2.854713142	0.238150383	0.013952733	0.374096216	0.049866786	0.340076753	0.047694359	0.36366091	0.116641835	0.349646229	0.063058201	1.04E-12	FALSE
4633437.688	5236291.234	Palearctic	1.866509172	4.833410074	1.773332277	4.928872419	1.132996666	3.589364881	1.243591161	3.053833933	0.982146907	2.89861879	0.221081157	0.009819356	0.346478196	0.057898265	0.326441903	0.041100473	0.354538502	0.142762436	0.342667904	0.058041282	1.00E-12	FALSE
4784937.688	5236291.234	Palearctic	1.919455915	4.934548103	2.007940071	5.026878957	1.1619629	3.756951521	1.708048184	3.166279047	1.008897085	3.186483061	0.250313127	0.001708162	0.283813911	0.043258266	0.328653068	0.025596388	0.336824146	0.108609022	0.346700267	0.053010493	6.03E-13	FALSE
4835437.688	5236291.234	Palearctic	1.923113854	4.949275567	1.723891639	5.109890605	0.672687723	2.395048021	1.79485639	5.337596783	0.851097825	2.396202097	0.248147239	0.000973583	0.313922029	0.028874861	0.344545366	0.01910384	0.344502979	0.03619318	0.329074518	0.034228038	7.51E-12	FALSE
4885937.688	5236291.234	Palearctic	1.913803851	4.924006778	2.336957555	6.37134581	0.898889148	3.160695705	0.613446443	1.36421436	0.336853986	0.988416437	0.229918437	0.000451688	0.268430886	0.018877223	0.34780205	0.021201697	0.283141213	0.045725469	0.304561897	0.029888958	6.21E-12	FALSE
4936437.688	5236291.234	Palearctic	1.911738343	4.907121931	2.239627113	5.983063726	1.012707699	3.413171778	2.651926429	4.807508184	1.051501296	3.449196732	0.2304107	0.000229297	0.273608461	0.003805161	0.302832204	0.008096976	0.322294217	0.009999982	0.299592689	0.037584826	4.60E-12	FALSE
4986937.688	5236291.234	Palearctic	1.926635062	4.946926751	2.294221263	5.96156247	1.010245184	3.24738289	4.024944724	6.406644793	1.186260022	3.276387705	0.225662204	0.000112588	0.251827571	0.000722363	0.293355187	0.004467149	0.231345918	0.018614885	0.290911349	0.019616365	1.10E-12	FALSE
5037437.688	5236291.234	Palearctic	1.925574546	4.968154037	2.369848857	6.07095345	1.14104181	3.825161249	3.0379971	4.43862525	1.232867722	4.115669839	0.238306859	7.17E-05	0.247820443	0.002032632	0.300932599	0.006015197	0.267756447	0.116511337	0.296140411	0.042185974	1.02E-12	FALSE
5087937.688	5236291.234	Palearctic	1.942582802	4.997707734	2.44039588	6.854488894	1.106403264	3.912386927	0.634873115	1.387142921	0.417382606	1.468482273	0.236646062	3.19E-05	0.275167624	0.001849822	0.315706533	0.010581678	0.337345852	0.041729368	0.294287451	0.035573783	1.24E-11	FALSE
5138437.688	5236291.234	Palearctic	1.934496196	5.005217926	2.46271497	7.001026428	1.228634508	4.359582488	0.501840225	1.222775138	0.382010937	1.39882889	0.254033197	8.71E-05	0.302709279	0.00137544	0.325423446	0.009701229	0.323465131	0.015788379	0.312681094	0.028521872	1.24E-11	FALSE
5188937.688	5236291.234	Palearctic	1.956884887	5.030758257	2.444149584	6.617048075	1.347464188	4.90244853	0.96095706	1.798223419	0.917458796	4.277073747	0.266031655	0.000199503	0.298506836	0.001097958	0.309190965	0.00839592	0.355390219	0.043372867	0.315939852	0.038640497	1.26E-11	FALSE
5239437.688	5236291.234	Palearctic	1.954241201	5.026713197	2.525231011	6.579838215	1.453359401	5.372401973	1.779371864	2.143855526	1.530518546	7.947496374	0.25395412	6.94E-06	0.291464214	0.002097157	0.291852765	0.004616112	0.134135757	0.1405035	0.303634026	0.038232485	1.26E-11	FALSE
5289937.688	5236291.234	Palearctic	1.969060129	5.037044839	2.447257579	6.766783412	1.319510277	4.694924984	0.754819877	1.44548535	0.626525023	2.778409913	0.242204401	8.53E-05	0.28158582	0.00163359	0.30686424	0.007400552	0.348583682	0.053346695	0.321958026	0.030881096	5.37E-12	FALSE
5340437.688	5236291.234	Palearctic	1.930524619	4.990526546	2.645353112	6.013684519	1.32310203	4.478768355	6.087979909	6.934577313	1.853075074	7.32355611	0.259386659	0.000181955	0.253863626	0.006677865	0.285381664	0.00725935	0.093949338	0.086305916	0.298780568	0.066055784	6.90E-13	FALSE
5390937.688	5236291.234	Palearctic	1.928396978	4.980908088	2.556260149	5.957579559	1.306143509	4.342161697	5.524303414	6.809172358	1.737501331	6.334484629	0.254265446	0.000165306	0.24630907	0.002332095	0.279835792	0.005896572	0.15694891	0.068047198	0.291329183	0.051485569	1.29E-12	FALSE
5441437.688	5236291.234	Palearctic	1.930926211	4.965822724	2.597088535	5.96559529	1.35643494	4.625388884	5.470623934	6.342999485	1.962653571	8.129884344	0.244079926	0.000113751	0.240016785	0.002655651	0.270776948	0.005813109	0.155421215	0.066317892	0.297268345	0.071187251	1.51E-12	FALSE
5491937.688	5236291.234	Palearctic	1.925194421	4.954738263	2.388397412	5.745704266	1.343862428	4.589436168	3.909760024	4.6887238	1.951311351	8.078960128	0.24164132	0.000186169	0.259535455	0.009849385	0.272499695	0.005760413	0.1545362	0.104004204	0.297093602	0.061665152	1.48E-12	FALSE
5542437.688	5236291.234	Palearctic	1.925567985	4.951645915	2.174595497	5.372039322	1.304620139	4.385891669	2.628133365	3.643460151	1.757488013	7.175972245	0.228419256	7.50E-05	0.235216254	0.007847743	0.263480519	0.005708315	0.210826797	0.108825197	0.286675879	0.059544437	1.31E-12	FALSE
5592937.688	5236291.234	Palearctic	1.91870915	4.932251546	2.004806869	5.010588564	1.247129268	4.282085729	1.470899652	2.668976583	1.514319054	6.462782855	0.2086238	0.000152458	0.244188363	0.010459008	0.255274018	0.007390367	0.281110335	0.02205102	0.282436802	0.063595972	4.17E-12	FALSE
5643437.688	5236291.234	Palearctic	1.912214544	4.903507955	1.928373171	4.871764084	1.290728933	4.451743221	0.866363873	1.960639587	1.783422002	8.051007789	0.204150146	0.000345556	0.264551938	0.018960052	0.247197175	0.005973936	0.317122783	0.0301565	0.29200447	0.047818932	5.51E-12	FALSE
5693937.688	5236291.234	Palearctic	1.895346479	4.875016173	1.952169289	5.017243431	1.313877542	4.616038311	0.735288967	1.751394203	1.783657217	8.694478323	0.204814991	0.000506985	0.268811477	0.009393244	0.243097666	0.005753289	0.312971313	0.030297783	0.28541054	0.047555499	5.49E-12	FALSE
6905937.688	5236291.234	Palearctic	1.81186968	4.683777282	0.05995751	0.238732835	0.05604059	0.225056284	0.002427411	0.011449006	0.002277993	0.011687971	0.126686562	0.002831109	0.831203193	0.522227283	0.836034494	0.526468424	0.900302362	0.592542897	0.904197164	0.602030027	4.70E-11	FALSE
7107937.688	5236291.234	Palearctic	1.830582938	4.752172593	0.06481418	0.278189743	0.061291588	0.263382769	0.002617169	0.012420298	0.002493038	0.013021656	0.127941266	0.001779687	0.779186716	0.388879671	0.782497716	0.390675006	0.861239134	0.481662541	0.865188183	0.481878582	4.48E-12	FALSE
7158437.688	5236291.234	Palearctic	1.836024848	4.736635406	0.055387184	0.268046409	0.050116617	0.243850504	0.002239858	0.020688333	0.003454647	0.02148042	0.126598022	0.003732036	0.835312576	0.412911452	0.841148651	0.420048905	0.830207715	0.394665815	0.819478468	0.365938943	4.48E-12	FALSE
7208937.688	5236291.234	Palearctic	1.827612369	4.721785636	1.197836256	4.119175868	0.030161492	0.481571488	0.276223215	0.922746972	-0.002247123	0.126037452	0.128691029	0.002406088	0.294632731	0.039946035	0.879168294	0.241992026	0.291947657	0.047746639	0.59767062	0.09713954	4.07E-11	FALSE
7764437.688	5236291.234	Palearctic	1.895872349	4.865435189	1.798072375	4.689932341	1.049130215	3.295626452	1.857576668	3.688218191	0.959525757	2.816155819	0.228686857	0.002444634	0.218773378	0.013158189	0.283594958	0.014442317	0.228422545	0.035411239	0.29625803	0.027119091	5.26E-12	FALSE
7814937.688	5236291.234	Palearctic	1.867360313	4.824593453	1.635650852	4.577924993	1.030866955	3.252028793	1.545767825	3.509226196	0.949541394	2.851100503	0.24408313	0.003638848	0.300677463	0.023067424	0.303054119	0.01922556	0.311912443	0.076003212	0.317209179	0.032709038	5.26E-12	FALSE
8016937.688	5236291.234	Palearctic	1.830961271	4.735332927	0.681023465	2.48471988	0.082343981	0.311000168	0.204317643	0.626552761	-0.001299585	0.023614844	0.252843672	0.01678742	0.363562804	0.070611848	0.577108868	0.196211315	0.324602296	0.077702317	0.257436297	0.572363468	4.06E-12	FALSE
8067437.688	5236291.234	Palearctic	1.842286457	4.72687454	0.494781043	2.018351054	0.129651343	0.348158835	0.158201799	0.536624285	0.011464223	0.016896877	0.247082962	0.017722786	0.385552638	0.076439511	0.510780108	0.139123305	0.299505718	0.08203879	0.286090461	0.295173716	2.07E-11	FALSE
8370437.688	5236291.234	Palearctic	1.859998601	4.778064028	1.177053529	4.810560489	0.980323499	2.970549418	2.422931143	14.94473771	2.069261663	5.573394167	0.249987265	0.015529306	0.300076393	0.041952369	0.280884177	0.022822981	0.367778879	0.073339017	0.314830417	0.036346902	2.78E-12	FALSE
8420937.688	5236291.234	Palearctic	1.84507524	4.770444327	1.330857214	5.241429377	1.020313577	3.093967455	3.460178149	16.13375407	2.07035593	5.600373481	0.250815968	0.020812787	0.288182203	0.037005464	0.277690477	0.025579504	0.343894325	0.054893821	0.315141569	0.040267061	2.79E-12	FALSE
8471437.688	5236291.234	Palearctic	1.834800189	4.723609924	1.412036714	5.370110548	1.053141448	3.16668367	3.827893179	16.83014037	2.124680593	5.690053294	0.25964121	0.02820976	0.289873963	0.032880878	0.283159304	0.031840887	0.360782075	0.036329062	0.318663054	0.045029047	2.79E-12	FALSE
8521937.688	5236291.234	Palearctic	1.822394534	4.690338947	1.298823472	5.086771398	1.021287209	3.084396044	3.14199476	16.16871496	2.064141954	5.669831967	0.266059934	0.03157203	0.292570045	0.038464063	0.287640134	0.034522819	0.368557047	0.050946124	0.323385815	0.044623955	2.79E-12	FALSE
8572437.688	5236291.234	Palearctic	1.810279407	4.645749023	1.190580119	4.630172844	1.004938087	3.001055296	2.555251194	14.36704066	2.082512848	5.552315141	0.261223807	0.032432047	0.287449381	0.054112931	0.279638746	0.036217992	0.331451254	0.09502684	0.303096924	0.046800096	2.79E-12	FALSE
8622937.688	5236291.234	Palearctic	1.806197313	4.62389384	1.152341081	4.251919893	0.971509493	2.931400356	2.392564156	12.54527	2.043729886	5.499539984	0.251606999	0.033634082	0.280897557	0.057608376	0.27483119	0.039087666	0.332171904	0.116013993	0.301529238	0.050519186	2.79E-12	FALSE
8673437.688	5236291.234	Palearctic	1.791102294	4.618700086	1.05311745	3.244077417	0.860756322	2.647677458	2.141288674	7.364207585	1.962618613	5.259251916	0.255157855	0.037019679	0.296125951	0.045141791	0.296357005	0.042166973	0.349292396	0.068876742	0.316640956	0.052271472	2.79E-12	FALSE
8723937.688	5236291.234	Palearctic	1.786852231	4.63936748	1.004720055	2.934322094	0.795605382	2.490364562	2.054990952	5.76094782	1.890731311	5.095396885	0.249746572	0.034046794	0.301945909	0.040892154	0.307718271	0.042337337	0.34926769	0.059966601	0.320846307	0.051587305	2.79E-12	FALSE
8774437.688	5236291.234	Palearctic	1.792467024	4.643511629	0.907750001	2.65771845	0.6763341	2.146949319	1.94843994	5.321421264	1.797110114	4.8888473	0.253395142	0.030484216	0.310553695	0.043803542	0.314537993	0.045401056	0.354127771	0.058886283	0.321977469	0.053240241	2.79E-12	FALSE
8824937.688	5236291.234	Palearctic	1.782694294	4.597843013	1.050910213	3.196715387	0.85600577	2.679846553	2.056074289	6.558216591	1.85402348	5.02683109	0.271926939	0.04089449	0.302935062	0.055087221	0.298234047	0.056234455	0.342566662	0.083298692	0.310325889	0.068504511	2.79E-12	TRUE
8875437.688	5236291.234	Palearctic	1.774269006	4.557584607	1.052022614	3.207540117	0.856370562	2.650698191	2.032848426	6.709643932	1.877986762	5.003611945	0.270292139	0.042113216	0.298399187	0.058691987	0.286533982	0.05834984	0.336136136	0.090312246	0.28979709	0.075422359	2.79E-12	TRUE
4835437.688	5165591.234	Palearctic	1.929278764	4.958572884	2.158082163	6.061777154	1.345232779	4.674569942	0.603443109	1.89342295	0.71230736	2.557317481	0.175621055	0	0.269045212	0.00103622	0.257361847	0.00723251	0.336210243	0.048813304	0.275797398	0.019979479	7.07E-12	TRUE
4885937.688	5165591.234	Palearctic	1.937596906	4.999551459	2.364778598	6.567055393	1.358939771	4.766307163	0.545999502	1.495394418	0.586693065	2.134508088	0.16806998	0	0.249749182	0.000589222	0.264512056	0.004520525	0.228129694	0.031313438	0.264215048	0.009638415	6.59E-12	FALSE
4936437.688	5165591.234	Palearctic	1.95455478	5.015025402	2.329060932	6.422596676	1.391870203	5.011464761	0.627356311	1.432282881	0.931317904	4.366519524	0.169557123	0	0.233637448	0.00042932	0.260248818	0.002149058	0.240257299	0.011525407	0.275918366	0.018280601	6.49E-12	FALSE
4986937.688	5165591.234	Palearctic	1.947490094	4.997026311	2.422301903	6.666717255	1.363039642	4.892830904	0.550746466	1.33456434	0.736900839	3.304210053	0.165206117	0	0.228820605	4.34E-05	0.263963186	0.001498251	0.230187893	0.005335374	0.264804693	0.007955912	6.38E-12	FALSE
5037437.688	5165591.234	Palearctic	1.932546592	4.962823449	2.299061981	6.262280006	1.365983474	4.930673111	0.833628132	1.687895404	1.120731311	5.36300596	0.175805286	0	0.225333992	0	0.244882109	0.001314913	0.235318102	0.004122163	0.259496412	0.024461882	1.28E-11	FALSE
5087937.688	5165591.234	Palearctic	1.96103845	4.98684459	2.451238915	6.453218003	1.2555437	4.420164371	1.110593089	1.883145377	0.857626702	3.714148171	0.181633884	0	0.218769144	0.00055769	0.26194412	0.00151851	0.271872807	0.028738485	0.267916666	0.027653551	6.40E-12	FALSE
5138437.688	5165591.234	Palearctic	1.960599746	5.002990108	2.39429914	6.210864137	1.001222826	3.323218495	2.770448567	4.162444544	0.862586128	2.507789338	0.178815027	0	0.230040429	0.001447592	0.268094974	0.001257512	0.2251065	0.029503926	0.276406207	0.005735098	8.25E-12	FALSE
5188937.688	5165591.234	Palearctic	1.929817895	5.034740475	2.316016559	6.050492095	1.237551868	4.353987292	2.288583785	3.197763027	1.296968708	5.452739081	0.190539198	0	0.231785229	0.002117382	0.254194492	0.001507472	0.205094232	0.126168915	0.266719965	0.03819399	1.27E-11	FALSE
5239437.688	5165591.234	Palearctic	1.976803954	5.083049594	2.387736107	6.657703932	1.432175844	5.199369165	0.544012709	1.517357388	0.877304726	3.934444628	0.183997289	0	0.227564937	0.000281054	0.261592555	0.000389481	0.283580054	0.003358145	0.267847049	0	1.30E-11	FALSE
5289937.688	5165591.234	Palearctic	1.972416837	5.004010471	2.229303209	5.960263843	1.458769226	5.392320748	0.77136664	1.604237905	1.5535549	8.127431619	0.192645446	0	0.232974385	0.001701798	0.252381684	0.0016218	0.31405287	0.006792525	0.276770473	0.018093902	7.41E-12	FALSE
5340437.688	5165591.234	Palearctic	1.935284812	4.96373606	2.311489491	5.683051472	1.422360907	5.230971531	2.637919047	3.532787749	2.052590698	10.52993924	0.202075441	7.20E-05	0.240913473	0.005205837	0.238270533	0.004029651	0.184529584	0.131468996	0.263438494	0.038040105	1.46E-12	FALSE
5390937.688	5165591.234	Palearctic	1.916203717	4.925374988	2.497842364	5.76217438	1.306558009	4.235819515	5.747457248	6.801034929	1.875532676	6.802463478	0.205794691	7.48E-05	0.215493008	0.002543718	0.247064881	0.004741938	0.105159126	0.062706977	0.274675969	0.04691244	1.40E-12	FALSE
5441437.688	5165591.234	Palearctic	1.929356971	4.937170843	2.406833415	5.770364196	1.388716437	4.953279684	3.714253035	4.463525668	1.921974219	9.013991541	0.187112007	0.00018148	0.231595779	0.002033536	0.229491456	0.005081914	0.140670059	0.116440601	0.262812517	0.052255642	1.39E-12	FALSE
5491937.688	5165591.234	Palearctic	1.925020452	4.946233399	2.35344838	5.791247004	1.420761929	5.140687806	3.144357023	3.809656414	2.030300768	10.00188053	0.187569167	3.07E-05	0.231666361	0.005100332	0.223784038	0.003715836	0.150226958	0.122929489	0.253850709	0.057086145	1.51E-12	FALSE
5542437.688	5165591.234	Palearctic	1.915900113	4.914299344	2.080004195	5.332286647	1.367160059	4.902042874	1.432214365	2.216917102	1.931375736	9.12019153	0.174335077	9.46E-05	0.217516637	0.000823135	0.220882434	0.003432058	0.270832527	0.027666913	0.255731226	0.041666222	1.40E-12	FALSE
5592937.688	5165591.234	Palearctic	1.898762864	4.880143808	1.914377461	5.118819658	1.39611658	5.038176004	0.835186501	2.201010282	1.675021545	7.83476841	0.171767666	0.000166749	0.22084107	0.000116375	0.229576548	0.001224456	0.263969624	0.010458398	0.277865231	0.016589531	1.23E-12	FALSE
6754437.688	5165591.234	Palearctic	1.783928736	4.568727803	2.163289398	4.778951296	0.031987563	0.693682667	0.727191483	1.074403963	0.004847915	0.211737196	0.167969864	0.010433767	0.301707311	0.042493326	0.884212224	0.155802083	0.296879164	0.041024945	0.511146035	0.037207536	2.76E-11	FALSE
6855437.688	5165591.234	Palearctic	1.827048672	4.718489628	2.437785913	6.298258239	0.707961331	2.62445344	0.491460233	1.095460932	0.255076479	0.734713695	0.143492524	0.002714249	0.269287252	0.032284183	0.263051115	0.021957123	0.308039944	0.050999177	0.201912359	0.020700949	4.48E-12	FALSE
6905937.688	5165591.234	Palearctic	1.845343549	4.740935797	2.692608489	6.036602478	0.672948143	2.512359305	0.692305477	1.074244982	0.246503738	0.718567383	0.132265392	0.00172325	0.298407246	0.043900325	0.241187289	0.016816461	0.302984696	0.069278653	0.182200127	0.010783365	4.48E-12	FALSE
7006937.688	5165591.234	Palearctic	1.848304263	4.796841711	1.992160293	6.414124916	0.368547465	1.864918146	0.494335215	1.538752104	0.151618025	0.591659749	0.124803556	0.001410979	0.274114295	0.017316706	0.263146343	0.005636487	0.267186221	0.035394719	0.098387548	0.000234786	4.48E-12	FALSE
7057437.688	5165591.234	Palearctic	1.842876064	4.752047597	2.019083322	5.709396982	0.438554854	2.026017385	0.479939127	1.145060702	0.178155506	0.627259028	0.122174	0.000341963	0.297788245	0.021598945	0.241827229	0.002411824	0.287612314	0.03778598	0.114168663	0	4.48E-12	FALSE
7107937.688	5165591.234	Palearctic	1.837043105	4.743953532	1.655322035	5.330366655	0.16255095	1.404874443	0.401470095	1.144082441	0.059702237	0.457390635	0.120608309	6.14E-05	0.322044641	0.023626491	0.497495763	0.001245324	0.344953965	0.026649488	0.217203763	0	4.48E-12	FALSE
7158437.688	5165591.234	Palearctic	1.844931632	4.744984462	2.087745158	5.914117763	0.520252958	2.202186721	0.472243526	1.134788747	0.203857296	0.65756735	0.120519912	0.000115523	0.311225766	0.026817846	0.251713314	0.000270127	0.325324681	0.046971475	0.177894448	0	4.48E-12	FALSE
7208937.688	5165591.234	Palearctic	1.849764443	4.764581971	2.193193016	6.067410016	0.633320399	2.47102495	0.468961303	1.100423378	0.23755954	0.704720608	0.120796064	7.37E-06	0.277701816	0.040009138	0.22200213	0.000196864	0.273853386	0.068605125	0.172401961	0.000145391	4.48E-12	FALSE
7259437.688	5165591.234	Palearctic	1.862435564	4.771575832	1.962197439	5.800487835	0.443327467	2.059993856	0.450075341	1.137234427	0.175996284	0.619242832	0.12974625	2.26E-06	0.293731919	0.035004837	0.253182509	0.000408778	0.291040668	0.062010947	0.120449253	0	4.48E-12	FALSE
7309937.688	5165591.234	Palearctic	1.834765037	4.71345526	2.19259845	6.010836312	0.711072233	2.604043893	0.438320814	1.050844982	0.247421024	0.704058316	0.14588352	0.000109905	0.279468144	0.026229634	0.231103034	0.001311508	0.316735006	0.050794378	0.199274965	0.000811293	4.70E-11	FALSE
8067437.688	5165591.234	Palearctic	1.804099477	4.611294781	0.231748632	1.343892036	0.115932078	0.384259639	0.06316957	0.360962503	0.012385491	0.023926315	0.194844322	0.014585431	0.462822069	0.080348249	0.468133491	0.085780275	0.27308523	0.061793226	0.424603868	0.113839589	4.70E-11	FALSE
8117937.688	5165591.234	Palearctic	1.79400417	4.634112498	0.257432354	1.442580992	0.122921758	0.38601135	0.071462055	0.384688048	0.013767693	0.022948439	0.165835105	0.010243725	0.451464355	0.082922969	0.462014833	0.08262676	0.222332388	0.053396861	0.38569582	0.116165964	4.70E-11	FALSE
8471437.688	5165591.234	Palearctic	1.798132229	4.612330125	1.108059836	4.254724882	0.908864784	2.748782541	2.323505979	13.42459661	1.994600089	5.328560014	0.15710976	0.002636624	0.206920872	0.024363941	0.179834698	0.009095588	0.270287591	0.072335105	0.23593363	0.023750971	1.60E-12	FALSE
8521937.688	5165591.234	Palearctic	1.794634146	4.606405489	1.196405192	4.834923267	0.951391549	2.878495063	2.755890023	15.9539062	1.991790926	5.460060257	0.150834153	0.0012389	0.201569275	0.016313458	0.174225653	0.007993389	0.274670986	0.031940673	0.225745063	0.024066381	2.79E-12	FALSE
8572437.688	5165591.234	Palearctic	1.780129222	4.591847582	1.119445517	4.288866644	0.926309043	2.814777777	2.385208776	13.88288504	1.992677604	5.398712586	0.165894406	0.002259787	0.193355148	0.01983007	0.184054404	0.012591897	0.245733691	0.065643512	0.235530148	0.028215491	2.79E-12	FALSE
8622937.688	5165591.234	Palearctic	1.773940584	4.579891958	1.101290032	4.147125886	0.923914758	2.794721378	2.29798966	13.04942527	1.990718354	5.368347874	0.181824576	0.003558116	0.202280636	0.025859642	0.202251231	0.016670378	0.260056137	0.081642331	0.25246333	0.03250735	2.79E-12	FALSE
8673437.688	5165591.234	Palearctic	1.791972287	4.627957358	1.030969307	3.325509128	0.836709405	2.601100945	2.13152821	8.290903389	1.92155959	5.342460729	0.181577637	0.002485006	0.210262353	0.023199385	0.221264691	0.020362453	0.25552871	0.050004934	0.242980569	0.035048986	2.79E-12	FALSE
8723937.688	5165591.234	Palearctic	1.802202732	4.61770009	1.13808454	4.063903217	0.950100189	2.865035873	2.403111974	12.0002222	2.034578482	5.425470561	0.17804964	0.00539046	0.199146596	0.031065089	0.205922694	0.021369577	0.238511208	0.100789321	0.2264156	0.038211101	2.79E-12	FALSE
8774437.688	5165591.234	Palearctic	1.793251593	4.615686984	1.265333905	5.163430387	1.059100679	3.206886117	2.81733553	16.44844885	2.064286515	5.619062155	0.18630759	0.002997462	0.198585267	0.020552628	0.204382287	0.013784786	0.232012759	0.036643754	0.236434195	0.03534766	2.79E-12	FALSE
8824937.688	5165591.234	Palearctic	1.782647893	4.595043661	1.108640511	3.585629	0.932908446	2.867734147	2.173547448	8.460443165	1.956450752	5.289982773	0.191538507	0.003804595	0.211784975	0.022667437	0.213336189	0.016077848	0.241734465	0.080962595	0.231521306	0.03660254	2.79E-12	FALSE
8875437.688	5165591.234	Palearctic	1.775224449	4.582709871	1.107500387	3.761707683	0.930023687	2.878461732	2.184320048	9.428051407	1.940283645	5.231295626	0.217558111	0.010592278	0.222115851	0.027345319	0.23188929	0.021844609	0.247940214	0.114257924	0.237894155	0.042777515	1.52E-12	FALSE
4633437.688	5094891.234	Palearctic	1.811693516	4.668280945	1.884515258	5.037976167	1.115531706	3.535431267	1.570391177	3.524324832	0.96735911	2.791058708	0.219270402	0.003682744	0.366983978	0.031063444	0.311170312	0.027535202	0.378935915	0.130078707	0.32291228	0.044251459	9.97E-13	FALSE
4683937.688	5094891.234	Palearctic	1.863014963	4.742519706	2.191589788	5.585580725	1.288056674	4.29436969	2.829423057	4.689728589	1.347031821	4.913941137	0.203416158	0.00084751	0.298972687	0.007654311	0.274746905	0.01408085	0.303445587	0.113600867	0.305804658	0.06339314	1.17E-12	FALSE
4734437.688	5094891.234	Palearctic	1.88908051	4.851657162	2.431306417	6.166555871	1.312666344	4.524636713	3.040261432	4.262761071	1.394326668	5.555973595	0.18944995	0.000225774	0.285470694	0.007009577	0.259079793	0.009609949	0.180634987	0.131024382	0.287811912	0.068674576	5.63E-12	FALSE
4784937.688	5094891.234	Palearctic	1.901921649	4.944246634	2.211909236	5.919628903	1.500244205	5.371249189	1.039916811	2.183986786	1.369515076	6.2836901	0.179304014	0	0.248027055	0.000749971	0.237861627	0.002011295	0.262535958	0.026573351	0.280384285	0.009561296	1.52E-12	FALSE
4835437.688	5094891.234	Palearctic	1.934163902	4.970517815	2.562088375	6.954053508	1.423384977	4.945472932	0.518867907	1.299818704	0.511506319	1.945135893	0.173642399	0	0.261577619	0.001556398	0.272880782	0.006720275	0.275707457	0.015882453	0.279288861	0.008135618	6.44E-12	TRUE
4885937.688	5094891.234	Palearctic	1.945107638	5.00356515	2.280368323	6.188906545	1.469907572	5.223218017	0.648442752	1.671094814	1.136520452	4.92986232	0.163700381	0	0.234084783	0.000121164	0.243954105	0.001804485	0.26638702	0.006830731	0.265397964	0.003070954	6.94E-12	FALSE
4936437.688	5094891.234	Palearctic	1.949873056	5.030241404	2.639624322	7.165028743	1.427988839	4.898073841	0.44148958	1.129918418	0.347313618	1.1029658	0.152129911	0	0.228349573	0.000329424	0.259830269	0.002493509	0.236755243	0.005563498	0.259336814	0.004066956	6.17E-12	FALSE
4986937.688	5094891.234	Palearctic	1.943093571	5.018428184	2.362736931	6.474571931	1.418769432	4.92440546	0.680909842	1.76099853	0.706750996	2.57008057	0.152481861	0	0.230500538	2.50E-05	0.247160521	0.000387547	0.233747175	0.003538366	0.250948335	0.000695826	1.18E-11	FALSE
5037437.688	5094891.234	Palearctic	1.944020139	4.983087897	2.362542481	6.46570965	1.415659567	4.95137971	0.656093237	1.736767221	0.697915011	2.628667566	0.15733894	0	0.224300124	0	0.235916345	0.000294349	0.243301317	0.00185946	0.243441593	0.000371346	1.26E-11	FALSE
5087937.688	5094891.234	Palearctic	1.925822541	4.971490007	2.367804501	6.476945759	1.409620059	4.964319262	0.673983047	1.766377088	0.700770006	2.653518616	0.155459364	0	0.208749135	0	0.230040484	0.000376281	0.226994403	0.000489307	0.242841389	0.000176625	1.26E-11	FALSE
5138437.688	5094891.234	Palearctic	1.949668911	4.959510008	2.427125959	6.519351694	1.447305287	4.974049168	0.69597128	1.788833774	0.714602132	2.662249807	0.152938757	0	0.201042128	2.82E-05	0.233380028	0.000447022	0.223178076	0.001018642	0.251354331	0	1.26E-11	FALSE
5188937.688	5094891.234	Palearctic	1.946501092	4.977791066	2.37005951	6.517272494	1.383989288	4.904764116	0.691563687	1.810724991	0.704174776	2.797528159	0.152143206	0	0.204534878	0	0.23122736	0.000225454	0.224549279	0.001451803	0.247194943	0.000265717	1.26E-11	FALSE
5239437.688	5094891.234	Palearctic	1.938463496	5.010321087	2.572619583	7.157423004	1.424218274	4.997767461	0.469365337	1.22584584	0.488972427	1.900771743	0.156856505	0	0.221707392	0.000492037	0.247753441	0.000351454	0.236465531	0.005976067	0.257105611	5.26E-05	1.24E-11	FALSE
5289937.688	5094891.234	Palearctic	1.933707153	4.998179466	2.191785132	5.938608738	1.446012097	5.370536124	0.773666748	1.873555255	1.438817398	7.054209273	0.168960387	0	0.20454246	0.001563439	0.235106478	0.000195549	0.233058067	0.016162605	0.253213012	0.000856161	1.32E-11	FALSE
5340437.688	5094891.234	Palearctic	1.933726038	4.964388144	2.106852732	5.705514922	1.33337234	4.642921258	1.010246254	2.543091095	0.889321306	3.172929956	0.163289807	9.35E-05	0.203707416	0.004355703	0.24188242	0.002474647	0.220346623	0.023532026	0.262216439	0.006083648	2.64E-12	FALSE
5390937.688	5094891.234	Palearctic	1.931788644	4.947360827	2.495877012	5.66229865	1.336988864	4.645109978	4.667874323	5.4642094	1.958641146	8.770269228	0.162937146	9.99E-05	0.219571486	0.004599207	0.215897745	0.003874079	0.152337578	0.091390666	0.272227246	0.047186129	1.34E-12	FALSE
5441437.688	5094891.234	Palearctic	1.911954178	4.915658139	2.177746425	5.541506169	1.410074955	5.162935541	2.08999769	2.974949641	1.885190116	9.580289524	0.170012439	7.75E-05	0.215053238	0.004370696	0.220739826	0.002393944	0.281234959	0.121916786	0.26090242	0.033329949	1.31E-12	FALSE
5491937.688	5094891.234	Palearctic	1.929446604	4.900874981	2.178890714	5.423020333	1.377989138	4.899020304	2.33885356	3.200144596	1.82969395	8.700586579	0.163464743	0	0.221164276	0.005288812	0.218755172	0.002068871	0.278257102	0.16800241	0.253893247	0.033966614	1.29E-12	FALSE
5542437.688	5094891.234	Palearctic	1.924524902	4.925587817	2.360886696	5.50615591	1.289896163	4.266704471	3.812323627	5.009344996	1.759724924	6.792916746	0.16081549	3.50E-05	0.220076578	0.003753873	0.21570654	0.003502235	0.252281603	0.132031977	0.242221221	0.047745861	1.27E-12	FALSE
5592937.688	5094891.234	Palearctic	1.922524258	4.934036121	2.324572046	5.639229094	1.120534301	3.362079217	6.408784942	9.080003387	1.676684621	4.677817106	0.157242352	7.99E-05	0.221632948	0.001942272	0.213838943	0.00058863	0.211595701	0.013484779	0.248332027	0.003148991	1.30E-12	FALSE
5643437.688	5094891.234	Palearctic	1.892392249	4.905417491	2.45541828	5.367015651	1.328975573	4.22876388	4.541871367	4.789396798	2.418499455	8.827810296	0.15738818	5.19E-05	0.263289781	0.004531853	0.199956413	0.001187834	0.00149629	0.000934463	0.255525201	0.016890794	4.01E-13	FALSE
5895937.688	5094891.234	Palearctic	1.793237522	4.610789612	0.93513621	2.696762321	0.321544095	1.210674697	1.538392691	4.111513131	0.966691142	2.978878958	0.138234208	0.002109813	0.261190729	0.009562472	0.30653962	0.020359313	0.280685323	0.033474092	0.277401476	0.014018417	5.49E-12	FALSE
6754437.688	5094891.234	Palearctic	1.810410141	4.661803937	2.159494967	6.573694987	0.288336184	1.641719734	0.516212255	1.537622946	0.110179934	0.525063621	0.171409449	0.008684958	0.336423417	0.043717315	0.380821067	0.038406213	0.367720725	0.083047231	0.13122163	0.008525487	4.48E-12	FALSE
6804937.688	5094891.234	Palearctic	1.845061907	4.760302147	2.975232856	6.415925159	0.125683743	1.266435132	1.063792717	1.584320418	0.041728741	0.416410054	0.161337008	0.005627921	0.367175002	0.027740212	0.598044879	0.043819006	0.381480131	0.028201452	0.224837169	0.002878965	4.48E-12	FALSE
6855437.688	5094891.234	Palearctic	1.851527425	4.772675314	2.215992766	6.099760416	0.496430656	2.148899534	0.485026536	1.146014591	0.196266599	0.656313355	0.146083942	0.003278665	0.324038762	0.036842093	0.293452135	0.028477674	0.332360583	0.074933102	0.168653795	0.009657083	4.48E-12	FALSE
6905937.688	5094891.234	Palearctic	1.856992711	4.783283922	1.918940902	5.833501555	0.226487895	1.560781418	0.492820279	1.2503908	0.088868562	0.508306291	0.145485691	0.002468129	0.3322722	0.027611119	0.408062167	0.016168183	0.340451083	0.047331426	0.134996951	0.000938024	4.48E-12	FALSE
6956437.688	5094891.234	Palearctic	1.842206965	4.768630165	1.466231848	5.242194096	0.678858877	2.51988889	0.047615305	0.688123097	0.246960762	0.721439552	0.144360213	0.001378811	0.318894579	0.012346031	0.229827788	0.016841419	0.358333608	0.080455983	0.181725627	0.009012458	4.48E-12	FALSE
7006937.688	5094891.234	Palearctic	1.833414983	4.760964642	2.23076731	6.04909586	0.732580314	2.636717694	0.445199327	1.075464581	0.257830702	0.740175327	0.143074142	0.00058976	0.315537003	0.014002162	0.209277321	0.007133288	0.335700104	0.053546138	0.177768448	0.004859282	4.48E-12	FALSE
7057437.688	5094891.234	Palearctic	1.847175661	4.733699238	2.386050671	5.995384067	0.749773143	2.693457948	0.511025131	1.053888872	0.259481703	0.74899225	0.129725318	0.000835796	0.289797493	0.015495238	0.201203594	0.007421685	0.325485052	0.041505265	0.173457794	0.004397362	4.48E-12	FALSE
7107937.688	5094891.234	Palearctic	1.816677134	4.681143331	2.20252943	5.999236717	0.797724166	2.790259636	0.416941428	1.038145356	0.267237705	0.746715564	0.130243319	6.80E-05	0.304424745	0.022339199	0.206100955	0.002430586	0.347602999	0.05384768	0.177521252	0.001434085	4.48E-12	FALSE
7158437.688	5094891.234	Palearctic	1.819190417	4.66343918	2.472005624	6.04023123	0.773303645	2.740407644	0.543515387	1.057640361	0.26214827	0.734652106	0.132368157	0	0.296957859	0.020343646	0.206166158	0.000482953	0.332100749	0.045063185	0.181034048	9.35E-05	4.48E-12	FALSE
7208937.688	5094891.234	Palearctic	1.797546662	4.642778379	2.973393145	6.06378927	0.757758669	2.725061416	0.806006238	1.050388273	0.257449092	0.72881497	0.144758433	0	0.320031833	0.021873847	0.205549882	0.000275417	0.364502922	0.047556593	0.183009708	4.81E-05	4.48E-12	FALSE
7259437.688	5094891.234	Palearctic	1.77751537	4.596622928	1.935370003	5.288387815	0.742940189	2.656191353	0.283457505	0.65150355	0.252229742	0.70494779	0.150448377	0	0.320661344	0.027387811	0.214713945	0.001346731	0.360212819	0.062382863	0.19684753	0.001032762	4.48E-12	FALSE
8572437.688	5094891.234	Palearctic	1.778701879	4.575917163	1.083793777	4.152138084	0.894536463	2.720306208	2.278942453	13.20795853	1.965761532	5.317714575	0.136557718	0.000651556	0.182407709	0.018247474	0.16469756	0.008645524	0.239651457	0.070352668	0.189527434	0.02316047	5.04E-13	FALSE
8622937.688	5094891.234	Palearctic	1.762327322	4.542387714	1.044612517	3.482674847	0.858607265	2.622940301	2.160548773	9.345078206	1.939534959	5.241697336	0.144059999	0.00142403	0.175434274	0.015539102	0.172108234	0.010315143	0.221335964	0.088979598	0.211098789	0.022435763	5.04E-13	FALSE
8673437.688	5094891.234	Palearctic	1.770902294	4.513924508	0.898374975	2.569955852	0.698306599	2.105116501	1.983720319	5.32549781	1.857768613	4.92345039	0.146768351	0.00113725	0.185154037	0.011359498	0.182110398	0.011523551	0.233058273	0.033460071	0.209489233	0.018016583	5.04E-13	FALSE
8723937.688	5094891.234	Palearctic	1.775652252	4.577382599	0.87277861	2.539242625	0.663144003	2.032149603	1.981683167	5.367282154	1.840372625	4.931168461	0.161214971	0.002180298	0.195718503	0.014158421	0.197752505	0.013257728	0.227651469	0.033091908	0.214412165	0.021249312	5.04E-13	FALSE
8774437.688	5094891.234	Palearctic	1.774061072	4.565229181	0.949148083	2.767870097	0.741304573	2.301861681	1.990033009	5.681966783	1.854305533	5.041003513	0.164848444	0.00256783	0.187083034	0.014927625	0.202526638	0.01470351	0.246248032	0.039610418	0.216601833	0.025972845	5.04E-13	FALSE
2663937.688	5024191.234	Palearctic	1.87392392	4.832499587	1.710756827	4.679373375	0.617887354	2.141092998	1.82949761	4.289866866	0.870709216	2.494301779	0.252436597	0.029463178	0.382819718	0.06898264	0.254953583	0.035808071	0.410617504	0.068783408	0.271020689	0.049522335	9.07E-13	FALSE
2714437.688	5024191.234	Palearctic	1.889709239	4.87308446	1.8067719	4.770771564	0.72425724	2.393874334	1.899695151	4.013207533	0.935533953	2.639945365	0.259975829	0.028666853	0.362904249	0.082531812	0.259989577	0.037068274	0.345555419	0.077411516	0.26752362	0.048206026	9.07E-13	FALSE
4532437.688	5024191.234	Palearctic	1.680684965	4.313259721	1.599752629	4.798964406	1.023772851	3.19423482	1.431784326	3.83314518	0.919030657	2.543769783	0.238795323	0.015290175	0.308059072	0.03393408	0.32571963	0.048870329	0.340936112	0.026695676	0.330301828	0.055245888	8.13E-13	FALSE
4582937.688	5024191.234	Palearctic	1.741543533	4.502571441	1.89716865	5.071522501	1.126062988	3.596564212	1.707516437	3.568066911	0.948256647	2.793783387	0.227156129	0.006136626	0.286012044	0.032501755	0.301389288	0.031941213	0.278298845	0.077967044	0.318153924	0.043083612	7.00E-13	FALSE
4633437.688	5024191.234	Palearctic	1.796751477	4.643685787	2.097432138	5.647247907	1.30493074	4.417019448	1.347055536	2.865129944	0.915339947	3.208546344	0.203448213	0.001762249	0.275186981	0.009569322	0.266874161	0.020176962	0.322882384	0.043867087	0.302316884	0.051478168	1.27E-12	FALSE
4683937.688	5024191.234	Palearctic	1.839072068	4.748257435	2.43817433	6.367746737	1.536281755	5.239567774	1.676604917	2.655179128	1.318838422	5.944932795	0.201294619	0.000520034	0.247191703	0.006402252	0.24368552	0.006936542	0.315866768	0.095315878	0.291403427	0.04665572	8.20E-12	FALSE
4734437.688	5024191.234	Palearctic	1.862098826	4.816479617	2.390702488	6.542603331	1.232094855	4.250531097	0.868417722	1.68711503	0.592666573	2.202186036	0.193032488	0	0.275971963	0.007203378	0.260744612	0.011068262	0.354330845	0.068712574	0.267292661	0.036030168	1.29E-11	FALSE
4784937.688	5024191.234	Palearctic	1.886886177	4.880113544	2.392941876	6.473359541	1.296718801	4.583053127	1.224087512	2.002306606	0.865756383	3.768267788	0.181362568	0	0.268163426	0.003846938	0.248291103	0.005457014	0.34824142	0.138446789	0.268066297	0.039454325	1.30E-11	FALSE
4835437.688	5024191.234	Palearctic	1.914922013	4.925118086	2.319237391	6.277632566	1.556233499	5.354322205	0.704041596	1.904697435	1.07052813	4.328500973	0.172571661	0	0.246197883	0.000506281	0.23048029	0.000591991	0.289259498	0.014184387	0.25872671	2.73E-06	1.01E-11	FALSE
4885937.688	5024191.234	Palearctic	1.931198495	4.978406981	2.503274398	6.79013646	1.496848688	5.264019047	0.523568951	1.330157717	0.855864557	3.742330721	0.16236311	0	0.231321865	0.00035417	0.23453954	0.001897408	0.291936921	0.01391109	0.251700437	0.004966281	1.04E-11	FALSE
4936437.688	5024191.234	Palearctic	1.946228025	5.015301146	2.488169169	6.711038	1.550432355	5.238856537	0.623099987	1.590652408	0.832301696	2.953982752	0.153731273	0	0.215723611	0.000256678	0.232698106	0.000895303	0.247921786	0.003154165	0.251224648	0.00014139	1.26E-11	FALSE
4986937.688	5024191.234	Palearctic	1.959611616	5.03458588	2.447358587	6.615155907	1.498127944	5.102042943	0.660116048	1.726791211	0.698068217	2.289320194	0.127620176	0	0.195721614	0	0.22004899	0	0.22814669	0.00123145	0.235376367	0	1.26E-11	FALSE
5037437.688	5024191.234	Palearctic	1.943608905	5.007352636	2.342115258	6.372923381	1.503942017	5.034071674	0.724658532	1.934685771	0.744328651	2.35281742	0.130545578	0	0.188496063	0	0.210367314	7.86E-05	0.212635835	0.000258062	0.223371841	0.00031142	1.48E-11	FALSE
5087937.688	5024191.234	Palearctic	1.933503395	4.990985857	2.243264884	6.1759471	1.475002344	5.03263067	0.796844955	2.126767286	0.826412765	2.658575481	0.129806223	0	0.182928683	0	0.204007991	0	0.212105879	0.000290613	0.231268372	0	1.77E-11	FALSE
5138437.688	5024191.234	Palearctic	1.938940885	4.978197361	2.238403994	6.176915876	1.434061667	4.933025226	0.809431789	2.149065595	0.77919949	2.652361411	0.135010768	0	0.18629486	2.12E-05	0.210959535	0	0.207400267	0.000856755	0.231708701	0.000323837	1.78E-11	FALSE
5188937.688	5024191.234	Palearctic	1.935587621	4.997761967	2.192428586	6.206893859	1.412318945	4.902469184	0.728915039	2.08803551	0.788396369	2.670465775	0.136643949	0	0.18268352	4.60E-05	0.209818328	0	0.252250231	0.003383538	0.225714508	0	1.78E-11	FALSE
5239437.688	5024191.234	Palearctic	1.95559402	4.981301398	2.395126523	6.455676303	1.438835378	4.930784121	0.761824165	1.987606818	0.712974483	2.380123018	0.129565769	0	0.19014594	0.000223723	0.206584117	0	0.222155145	0.003698928	0.215570117	6.39E-05	1.50E-11	FALSE
5289937.688	5024191.234	Palearctic	1.948380876	4.982510652	2.219675167	6.12432243	1.431435944	4.960115067	0.817289073	2.154464034	0.955316302	3.669292664	0.130831063	0	0.201177973	0.000381844	0.205813317	1.92E-05	0.22000586	0.007755725	0.216421052	1.07E-05	1.34E-11	FALSE
5340437.688	5024191.234	Palearctic	1.937373659	4.972529199	2.475056427	6.712312412	1.434224315	4.88931722	0.666339062	1.700264355	0.594825776	1.923325342	0.139278072	0	0.216489239	0.001924688	0.229833409	0	0.230769383	0.014550234	0.240175608	0	1.28E-11	FALSE
5390937.688	5024191.234	Palearctic	1.930742007	4.959024155	2.557457611	7.054395811	1.340755459	4.757622071	0.448911065	1.15002603	0.334573795	1.11664116	0.13646318	0	0.218243026	0.006541701	0.245831955	0.000207762	0.226396802	0.022477838	0.242532391	0.000333952	1.00E-11	FALSE
5441437.688	5024191.234	Palearctic	1.907963121	4.917063702	2.431915486	5.623779447	1.161416708	3.529664601	6.550986864	8.633630875	1.717542888	4.888128151	0.148454406	0	0.180794246	0.001565547	0.214062362	0.000499501	0.134858548	0.018679798	0.255662225	0.00313172	5.04E-12	FALSE
5491937.688	5024191.234	Palearctic	1.901375842	4.906377616	2.358802534	5.505859162	1.237741889	3.923528775	4.965904555	6.197421088	1.72419	5.912198456	0.151540932	0	0.218808462	0.004893958	0.209577561	0.001109039	0.148594742	0.08831274	0.240675094	0.007599171	1.31E-12	FALSE
5542437.688	5024191.234	Palearctic	1.904919192	4.901288058	2.192279463	5.544369567	1.130614926	3.408693076	5.812290174	9.257396442	1.702655762	4.775477345	0.152555202	0	0.245503712	0.002782475	0.212387102	0.000292705	0.222744026	0.017673923	0.245541752	0.002432121	1.23E-12	FALSE
5592937.688	5024191.234	Palearctic	1.900594599	4.889875913	2.401712349	5.447178788	1.224465965	3.802166237	5.250807678	6.294533553	1.811590932	5.952617695	0.148607778	2.24E-06	0.240228176	0.002143951	0.206137964	0.001230693	0.167676725	0.097594685	0.252661044	0.009856339	1.35E-12	FALSE
5895937.688	5024191.234	Palearctic	1.797747587	4.642242088	2.652873378	5.552047855	1.232987027	3.597305283	7.111221787	8.398169331	2.374328079	6.93416499	0.125944442	0.000633163	0.223595174	0.004406017	0.176241327	0.003477063	0.007034644	0.003363811	0.241211168	0.014665904	3.86E-13	FALSE
6703937.688	5024191.234	Palearctic	1.764824252	4.547409346	3.325283293	6.205767255	0.613067228	2.367017554	0.967152113	1.075870478	0.228367895	0.675465671	0.175886089	0.01226098	0.339116468	0.02606044	0.310776112	0.036330479	0.403072891	0.06147382	0.231096305	0.025811484	4.48E-12	FALSE
6754437.688	5024191.234	Palearctic	1.785583294	4.590341746	3.782969927	7.447342986	0.590327804	2.311201473	1.226757481	1.789939149	0.223165799	0.669209282	0.175060914	0.009189366	0.392578474	0.036321573	0.302675306	0.035850295	0.470465577	0.076911553	0.223762116	0.024010046	4.48E-12	FALSE
6804937.688	5024191.234	Palearctic	1.812982041	4.66232251	2.95931082	6.814227047	0.629475424	2.421438836	0.81825231	1.45534773	0.234689781	0.696407379	0.166445684	0.008491454	0.367147516	0.070991504	0.278076627	0.032156093	0.419073733	0.088194971	0.212460983	0.020166247	4.48E-12	FALSE
6855437.688	5024191.234	Palearctic	1.827779775	4.722253682	2.45890943	6.280362245	0.722725019	2.689678151	0.479479423	1.091156793	0.257409094	0.747306351	0.15542649	0.00574247	0.336892739	0.063287102	0.250093626	0.017300336	0.412914063	0.09559392	0.209484562	0.014493599	4.48E-12	FALSE
6905937.688	5024191.234	Palearctic	1.850992734	4.77224948	3.127272239	6.236121348	0.763832218	2.744344055	0.879017257	1.087626826	0.265590147	0.756173767	0.146386337	0.001085937	0.320371941	0.049641741	0.212371934	0.009682641	0.367661331	0.070220287	0.173438087	0.006782242	4.48E-12	FALSE
6956437.688	5024191.234	Palearctic	1.840569371	4.758818828	2.289602534	5.409707891	0.796419909	2.816900805	0.433945176	0.676122086	0.268447513	0.768585097	0.149430336	0.000775459	0.332744945	0.039693813	0.212374514	0.008075938	0.380804971	0.076825256	0.181737584	0.008336383	4.48E-12	FALSE
7006937.688	5024191.234	Palearctic	1.832144632	4.752623516	1.470900523	5.291137202	0.79092401	2.757677672	0.038650832	0.663800316	0.265699971	0.747544213	0.135029886	0.000156079	0.316695988	0.018934001	0.206503432	0.007434249	0.366079553	0.051576605	0.179086495	0.005456515	4.48E-12	FALSE
7057437.688	5024191.234	Palearctic	1.839534775	4.741214283	2.95539008	5.997414546	0.820595111	2.823762453	0.801378086	1.041418801	0.269341319	0.758597955	0.133153845	9.18E-05	0.331362416	0.013583703	0.211726941	0.004354824	0.360572503	0.041680436	0.186552819	0.003745625	4.48E-12	FALSE
7107937.688	5024191.234	Palearctic	1.822395056	4.696450132	2.219173086	5.946458461	0.845041624	2.879445124	0.418756826	1.023519821	0.27014525	0.757858218	0.129650352	0	0.292790329	0.016144881	0.214577723	0.004477986	0.340897202	0.035880471	0.192092269	0.00354807	4.48E-12	FALSE
7158437.688	5024191.234	Palearctic	1.792164449	4.625062721	2.23990521	5.871915637	0.827667354	2.835487746	0.423799304	1.007899202	0.265060799	0.748097805	0.133628233	0	0.316995828	0.015466607	0.211382924	0.003290911	0.362201069	0.035437951	0.192532302	0.002323968	4.48E-12	FALSE
7208937.688	5024191.234	Palearctic	1.781096202	4.587401492	2.191439675	5.853005214	0.804615548	2.780283465	0.40473287	0.998301695	0.260411204	0.733863025	0.139593106	0	0.31541747	0.024336954	0.208847308	0.001263136	0.370263436	0.045943222	0.192529307	0.000755029	4.48E-12	FALSE
7259437.688	5024191.234	Palearctic	1.768567244	4.554560119	2.12632506	5.872071695	0.805861792	2.775833141	0.391969386	0.985598121	0.25969005	0.72407695	0.150038782	0	0.351709237	0.033061998	0.220769704	0.001305772	0.39115636	0.054663457	0.203983711	0.000511486	4.48E-12	FALSE
7309937.688	5024191.234	Palearctic	1.755110659	4.504022053	2.729291973	5.655084043	0.763697556	2.65484638	0.729393767	0.937780428	0.251124282	0.700995719	0.155993129	0	0.414993061	0.042847413	0.230708761	0.002009331	0.467654224	0.081852476	0.21229736	0.001306685	4.48E-12	FALSE
7360437.688	5024191.234	Palearctic	1.723081953	4.452729639	2.116323548	5.622174054	0.763886719	2.619106525	0.388047458	0.941393543	0.247318559	0.686252046	0.164688662	0	0.392408864	0.043719486	0.236377518	0.002235822	0.430235741	0.08509547	0.216698567	0.001738978	4.48E-12	FALSE
7410937.688	5024191.234	Palearctic	1.703209687	4.386543755	2.698602476	5.203421868	0.687322979	2.344881696	0.774040429	0.905596263	0.230389707	0.637722464	0.181795393	0.000103399	0.403181542	0.032103509	0.257682694	0.005165396	0.441628357	0.085517903	0.234156744	0.004538179	4.48E-12	FALSE
3825437.688	4953491.234	Palearctic	1.914839287	4.928382325	1.947256338	5.292935086	0.951625025	2.933145541	2.354208683	5.528094434	1.181332073	3.213004652	0.224077377	0.004124171	0.312404398	0.03035083	0.276149525	0.010497012	0.355982998	0.02525915	0.285526297	0.016574878	4.82E-13	FALSE
4633437.688	4953491.234	Palearctic	1.790498243	4.618558547	1.184808361	3.906059108	0.556592074	1.963909697	0.899159666	3.324079278	0.719132461	2.016542272	0.211508263	0.002715644	0.287018161	0.01258617	0.316748648	0.026147666	0.31267908	0.052676033	0.289175671	0.02302715	7.57E-13	FALSE
4683937.688	4953491.234	Palearctic	1.837529927	4.720904337	2.3947499	6.196188204	1.615734519	5.388485713	1.618263888	2.837477774	1.46054889	6.571072598	0.200037824	0.000575574	0.234476235	0.001611279	0.221809967	0.001912269	0.364400793	0.140334695	0.270951052	0.042174632	6.09E-12	FALSE
4734437.688	4953491.234	Palearctic	1.870117974	4.802068687	2.480230418	6.649448227	1.746058976	5.854746017	0.560943482	1.599522727	1.380770284	5.684221952	0.182169232	0	0.210791716	7.36E-05	0.214698751	0.000280652	0.30452566	0.014198689	0.245303632	0	1.36E-11	FALSE
4784937.688	4953491.234	Palearctic	1.877010469	4.83892645	2.425419907	6.477263651	1.719624949	5.805520388	0.722202126	1.971692191	1.344494809	5.102203879	0.177163213	0	0.212193192	2.29E-05	0.220542995	0	0.284569396	0.011095529	0.264958699	0	1.37E-11	FALSE
4835437.688	4953491.234	Palearctic	1.917964244	4.922939823	2.421899012	6.363576274	1.800585913	5.950466902	0.663242872	1.89398429	1.688002657	6.085009563	0.163353772	0	0.193147581	0	0.206909566	0	0.279858452	0.008350185	0.256773523	0	1.19E-11	FALSE
4885937.688	4953491.234	Palearctic	1.95012738	4.988499873	2.316912324	6.105580834	1.745476962	5.930687471	0.720171408	2.033922584	1.66212232	6.534953714	0.143289751	0	0.182995566	0	0.192963979	0	0.252420271	0.006257072	0.242725674	0	6.34E-12	FALSE
4936437.688	4953491.234	Palearctic	1.953209042	5.034230746	2.4619462	6.583391202	1.617121882	5.366834185	0.812236204	2.10692347	0.856044201	2.650438275	0.122901491	0	0.18618042	0	0.212549811	0	0.242627104	0.001109477	0.242405738	0	6.69E-12	FALSE
4986937.688	4953491.234	Palearctic	1.966604339	5.058334579	2.296204889	6.172429936	1.625014806	5.535524447	0.778928604	2.074691317	1.289598326	4.49592977	0.099295835	0	0.170362657	0	0.180216724	0	0.230659019	0.000307788	0.220247041	0	1.20E-11	FALSE
5037437.688	4953491.234	Palearctic	1.970825843	5.05548301	2.3566661	6.262931871	1.618341122	5.260324546	0.873961202	2.276541459	1.001832046	2.787320713	0.095857644	0	0.156792609	0	0.187419611	0	0.204467838	0	0.221001491	0	1.32E-11	FALSE
5087937.688	4953491.234	Palearctic	1.951089921	5.031327695	2.316169823	6.294597175	1.599936364	5.257093532	0.833491839	2.185402264	0.958724259	2.670160884	0.112204197	0	0.149803099	0	0.196836037	0	0.19067719	0.000189374	0.230553953	0	1.77E-11	FALSE
5138437.688	4953491.234	Palearctic	1.951508566	5.028607452	2.250521933	6.156497554	1.480451929	5.036193094	0.792633755	2.128533424	0.838324586	2.657365912	0.116993951	0	0.160986373	5.41E-05	0.190595546	0	0.191742743	0.00100692	0.215030792	0	1.29E-11	FALSE
5188937.688	4953491.234	Palearctic	1.951638702	5.019236536	2.250124983	6.182127923	1.423491977	4.93099694	0.795505183	2.141750416	0.791994579	2.682799528	0.11435845	0	0.172819349	0	0.186494875	0	0.22379378	0.001866143	0.195816658	0	1.16E-11	FALSE
5239437.688	4953491.234	Palearctic	1.950216086	5.010006806	2.30724563	6.241128728	1.425701901	4.920631239	0.843821943	2.185805708	0.797451572	2.702620497	0.123461312	0	0.179573564	7.81E-05	0.188555857	0	0.196280139	0.004490881	0.205378686	0	1.19E-11	FALSE
5289937.688	4953491.234	Palearctic	1.933545177	5.00577717	2.177474313	5.974930643	1.535362579	5.407280051	0.723367521	2.005678434	1.426809571	5.6816777	0.120616562	0	0.182545789	0.000510201	0.191626137	0	0.217343283	0.016545048	0.228911426	0	1.85E-11	FALSE
5340437.688	4953491.234	Palearctic	1.93198612	4.961392107	2.194688782	5.926232214	1.393325008	4.933682908	0.733158496	1.922068062	1.103051991	4.792830883	0.118171056	0	0.2057447	0.003296953	0.203112885	0	0.228324662	0.023115539	0.225446423	0	1.36E-11	FALSE
5390937.688	4953491.234	Palearctic	1.917643351	4.927763721	2.752138512	7.266539574	1.5670556	5.180321209	0.462539622	1.157101221	0.393075271	1.160730858	0.128388542	0	0.21977307	0.020456879	0.234565181	0	0.247769867	0.036719037	0.234172036	0	1.24E-11	FALSE
5441437.688	4953491.234	Palearctic	1.910825038	4.915600648	1.96841147	5.124701585	1.352355508	4.939354	1.140847995	2.357998281	1.709586619	8.673560424	0.131489775	0	0.198337997	0.009546049	0.201602913	0.000389883	0.276576727	0.033412133	0.247050001	0.007763889	6.86E-12	FALSE
5491937.688	4953491.234	Palearctic	1.918955168	4.914462655	1.94018197	5.110305713	1.275979573	4.354813115	1.278741707	3.008364706	1.275471656	5.090545546	0.130977266	0	0.215765239	0.013297523	0.213385247	0.000461132	0.279651729	0.033564222	0.235175486	0.010111291	9.97E-13	FALSE
5542437.688	4953491.234	Palearctic	1.904923992	4.887184405	2.060099597	5.173736738	1.385850924	5.003484606	1.266452355	2.252755679	1.920750261	9.495458841	0.130131255	0	0.18845517	0.008656583	0.193677111	0.000547276	0.285802715	0.049602439	0.237284289	0.014360266	1.14E-12	FALSE
6552437.688	4953491.234	Palearctic	1.644626412	4.269169074	2.925926814	7.637398671	0.14442799	1.258807777	0.930057377	2.057392026	0.051190851	0.41149598	0.207525231	0.032773764	0.250145942	0.008858542	0.495137075	0.054166677	0.249103606	0.02056668	0.22225751	0.008361515	4.48E-12	FALSE
6602937.688	4953491.234	Palearctic	1.660395749	4.265106126	2.228536595	6.260506025	0.403297521	1.868980449	0.434208351	1.108824723	0.159890432	0.573263275	0.206539708	0.031668647	0.301184414	0.006302052	0.299196669	0.037614289	0.338341116	0.086017433	0.174470502	0.014715083	4.48E-12	FALSE
6653437.688	4953491.234	Palearctic	1.757535024	4.536545122	2.74912775	6.393121695	0.368522815	1.824802382	0.744928527	1.297994391	0.145887746	0.567567294	0.188542876	0.013414841	0.307410997	0.031099888	0.307786934	0.030399131	0.349069547	0.088282348	0.145843324	0.00509043	4.48E-12	FALSE
6703937.688	4953491.234	Palearctic	1.787016716	4.596177241	2.373414817	6.102966364	0.406270269	1.918120013	0.504832889	1.114363101	0.160238781	0.590730802	0.182974177	0.006901802	0.337592282	0.050423088	0.302856144	0.024650539	0.366669464	0.139846041	0.161442008	0.006384134	4.48E-12	FALSE
6754437.688	4953491.234	Palearctic	1.801828863	4.641779405	3.790199907	6.411766834	0.70557753	2.636669837	1.172348569	1.057534991	0.250148918	0.724288923	0.179300969	0.00565304	0.340079436	0.054323334	0.275736005	0.020729925	0.406487235	0.094869518	0.227491201	0.01523354	4.48E-12	FALSE
6804937.688	4953491.234	Palearctic	1.795852302	4.63151261	2.467124375	6.375447105	0.698522711	2.586392839	0.493030414	1.055804758	0.24812505	0.711481363	0.174214565	0.004661711	0.35903063	0.079554702	0.274562825	0.024005148	0.430973232	0.109569251	0.226461992	0.017738264	4.48E-12	FALSE
6855437.688	4953491.234	Palearctic	1.797554218	4.633316286	3.113343013	6.30331024	0.733807068	2.676724159	0.815997123	1.017193422	0.254648022	0.726869408	0.166086259	0.002751518	0.366027344	0.081134089	0.268948965	0.019807851	0.424228865	0.099395966	0.225555864	0.014893113	4.48E-12	FALSE
6905937.688	4953491.234	Palearctic	1.81163278	4.675787332	2.366412179	6.176611759	0.716655921	2.629063744	0.442728049	1.047159646	0.253958876	0.728520453	0.162129135	0.001910303	0.360825094	0.065022224	0.245202741	0.018736469	0.41528015	0.0939372	0.208727953	0.016431518	4.48E-12	FALSE
6956437.688	4953491.234	Palearctic	1.827291758	4.709954628	2.278967113	6.237574586	0.751879033	2.699542565	0.43415741	1.077100983	0.26198272	0.742069378	0.150732625	0.000984788	0.342449153	0.047537317	0.228984188	0.012755808	0.376059628	0.069252442	0.199486391	0.012098236	4.48E-12	FALSE
7006937.688	4953491.234	Palearctic	1.82465411	4.723569506	4.349760573	6.000317752	0.795816476	2.805058876	1.550856961	0.996891183	0.267079269	0.76095678	0.152801833	0.000272117	0.35149898	0.030987595	0.217479706	0.004746384	0.349591896	0.07140381	0.193940641	0.008085207	4.48E-12	FALSE
7057437.688	4953491.234	Palearctic	1.846242618	4.734196544	1.420949517	5.241881429	0.832330776	2.887745846	0.008676033	0.630551952	0.269714059	0.770867996	0.140650027	0.000167987	0.2804012	0.033143795	0.214045781	0.004737591	0.357196989	0.05188118	0.189742699	0.006506043	4.48E-12	FALSE
7107937.688	4953491.234	Palearctic	1.843642614	4.75685542	2.231581184	6.111268137	0.84431333	2.915755276	0.413107753	1.064996066	0.266828682	0.767382098	0.128727638	0	0.288318666	0.012871005	0.216183812	0.001924422	0.344820814	0.029360981	0.192389214	0.001409308	4.48E-12	FALSE
7158437.688	4953491.234	Palearctic	1.77986497	4.579956724	0.73852164	4.262945771	0.804447241	2.684262817	-0.343802499	0.230398579	0.259652127	0.72205962	0.134046606	0	0.309999978	0.009993227	0.218173604	0.004852242	0.380354854	0.032653796	0.208938287	0.004352689	4.48E-12	FALSE
7208937.688	4953491.234	Palearctic	1.748048109	4.519604729	2.797097745	5.586751655	0.761061016	2.576701322	0.767174754	0.971425585	0.249326967	0.702002628	0.150139195	0	0.349703932	0.00965519	0.226796519	0.006253473	0.383451896	0.033542331	0.213404887	0.005233757	4.48E-12	FALSE
7259437.688	4953491.234	Palearctic	1.731538577	4.455534798	2.735529307	5.517257113	0.738411256	2.503754111	0.756829016	0.944907056	0.244585502	0.682104806	0.154904556	0	0.367706414	0.01548537	0.234841827	0.004479785	0.411666956	0.051144489	0.216643854	0.003468051	4.48E-12	FALSE
7309937.688	4953491.234	Palearctic	1.719610671	4.417407465	2.712617644	5.411379805	0.738018285	2.491791437	0.745555671	0.928206462	0.244239747	0.672485812	0.160132834	0	0.380009053	0.0222116	0.236264357	0.005754695	0.400141456	0.077438659	0.220085215	0.00422081	4.48E-12	FALSE
7360437.688	4953491.234	Palearctic	1.709509735	4.399492587	1.298116167	4.702712338	0.730459892	2.469299353	0.004780556	0.556674903	0.241229158	0.669153552	0.164036956	0	0.33971651	0.019957972	0.243831516	0.003120809	0.374607354	0.063562121	0.231666505	0.002642822	4.48E-12	FALSE
7410937.688	4953491.234	Palearctic	1.696589553	4.383147996	2.278949365	5.31507208	0.745930883	2.51346167	0.524950613	0.898845962	0.240388308	0.672317254	0.172362144	0	0.35607623	0.020494321	0.251177492	0.002454384	0.433755361	0.057853363	0.232507333	0.002285568	4.48E-12	FALSE
7915937.688	4953491.234	Palearctic	1.759809297	4.521452998	0.61530749	2.217461285	0.097584304	0.285586561	0.194852553	0.585476793	0.000943288	0.014820036	0.207421695	0.023183788	0.341492415	0.045091089	0.477426865	0.144367699	0.312426454	0.055633614	0.257974592	0.48178128	4.70E-11	FALSE
3926437.688	4882791.234	Palearctic	1.919856826	4.964429722	0.074744245	0.492361058	0.068901759	0.285622096	0.031997884	0.519978892	0.02575539	0.160023478	0.214711563	0.001640183	0.355566268	0.069369468	0.35698725	0.006896817	0.452313365	0.056919884	0.457784071	0.012879757	6.67E-13	TRUE
4683937.688	4882791.234	Palearctic	1.779366344	4.596958079	2.54999779	6.655147359	1.446946767	4.447461087	5.843791714	9.499073159	1.631312924	5.1364021	0.219792843	0.001557847	0.247992242	0	0.223744747	0.00187123	0.256235177	0.000908123	0.26775058	0.026916974	1.15E-12	FALSE
4734437.688	4882791.234	Palearctic	1.830285038	4.704616085	2.103347918	5.830636496	1.123174984	3.478344996	4.542709859	9.173082481	1.472054008	4.00383842	0.196358032	0.000148765	0.215336458	0	0.216615385	0.00029103	0.259784956	0	0.243176013	0.006073921	1.35E-12	FALSE
4784937.688	4882791.234	Palearctic	1.863186092	4.797090267	2.655269002	6.03716668	1.285991959	4.160497047	5.530660943	6.698899285	1.555072049	4.979535625	0.187879413	0	0.178433191	0	0.21182803	0	0.203965187	0.044629714	0.242768661	0.004803204	1.34E-12	FALSE
4835437.688	4882791.234	Palearctic	1.915315446	4.931762651	2.221249049	5.862305548	2.016007792	6.735989295	0.640173422	2.230546444	2.706455796	10.93899833	0.155211898	0	0.142534499	0	0.172291151	0	0.255627721	0.014484929	0.254198162	0	1.35E-12	FALSE
4885937.688	4882791.234	Palearctic	1.951490393	5.004028519	2.390518204	6.21629687	1.927544641	6.281215328	0.760172719	2.267929841	2.153055966	7.303738819	0.140968547	0	0.158108761	0	0.189541455	0	0.243319161	0.009286466	0.247537243	0	1.57E-12	FALSE
4936437.688	4882791.234	Palearctic	1.966868754	5.048177598	2.315990618	6.160214783	1.921560884	6.16947096	0.671514174	2.053378507	2.330831561	6.969732751	0.110923562	0	0.160826822	0	0.176562114	0	0.250900489	0.003595946	0.241079675	0	1.41E-12	FALSE
4986937.688	4882791.234	Palearctic	1.975849477	5.087088047	2.297866536	6.110140651	1.729872601	5.541305239	1.009561677	2.640247649	1.314313775	3.635076416	0.091189412	0	0.154862539	0	0.161580303	0	0.215471793	0	0.206720812	0	8.29E-12	FALSE
5037437.688	4882791.234	Palearctic	1.978694532	5.079385015	2.288022782	6.010382879	1.809203339	5.516158371	1.016060587	2.701558956	1.456518508	3.390811379	0.091040224	0	0.125121024	0	0.169346687	0	0.190478414	0	0.22683374	0	1.18E-11	FALSE
5087937.688	4882791.234	Palearctic	1.974010191	5.075886278	2.367088664	6.301400452	1.790569758	5.473317324	0.848765395	2.272359503	1.219703312	2.903013522	0.098985803	0	0.115293287	0	0.178096277	0	0.161469515	0.000277419	0.216555627	0	1.20E-11	FALSE
5138437.688	4882791.234	Palearctic	1.971230337	5.065304486	2.469767785	6.394978273	1.795813875	5.486996935	0.86484207	2.226591655	1.12499982	2.708926965	0.108363086	0	0.116126659	0.00029474	0.177200097	0	0.157588135	0.001052637	0.205236871	0	5.82E-12	FALSE
5188937.688	4882791.234	Palearctic	1.974544208	5.063230718	2.43067894	6.408653644	1.82431043	5.487201486	0.858107865	2.224643653	1.236257287	2.732088251	0.105814853	0	0.126066213	0.000436484	0.167694141	0	0.162021453	0.001991663	0.197174041	0	1.11E-11	FALSE
5239437.688	4882791.234	Palearctic	1.968554812	5.043372193	2.376797117	6.281678687	1.656537835	5.203885842	0.817991681	2.173631332	1.042306321	2.674458427	0.104792763	0	0.1610754	2.80E-05	0.179527587	0	0.193580403	0.001281929	0.214668809	0	1.15E-11	FALSE
5289937.688	4882791.234	Palearctic	1.953299427	5.028446819	2.394441421	6.322034161	1.643397661	5.1885107	0.833351518	2.204683237	1.030000677	2.665468557	0.105384809	0	0.178167198	0.000328945	0.17890906	0	0.207776717	0.004263567	0.222474048	0	1.78E-11	FALSE
5340437.688	4882791.234	Palearctic	1.933083818	4.971247239	2.098253567	5.584773007	1.364933821	4.901432475	0.74917722	1.996606466	1.228172469	5.563583803	0.106999478	0	0.204791916	0.007631913	0.193934626	0	0.239978078	0.033676958	0.225909704	0	1.88E-11	FALSE
5390937.688	4882791.234	Palearctic	1.926515339	4.934442949	2.070254491	5.564095291	1.432830699	4.991502466	0.722456209	1.968044909	1.355969435	5.562630396	0.11237731	0	0.212096952	0.012125787	0.196138298	0	0.281065905	0.032890744	0.216229801	0	1.84E-11	FALSE
5441437.688	4882791.234	Palearctic	1.911766199	4.917191648	2.109395838	5.569136407	1.681701279	5.512459455	0.81082731	2.130116261	2.189156653	6.915247212	0.117371101	0	0.218279972	0.013370088	0.202486934	0	0.252374565	0.040601202	0.24885989	0	5.20E-12	FALSE
5491937.688	4882791.234	Palearctic	1.908280477	4.916248302	1.826294442	5.185725609	1.292992533	4.571779909	0.773186877	2.320419318	1.222811039	5.385339145	0.120960325	0	0.24827138	0.016926089	0.212531179	4.53E-06	0.274628227	0.042910039	0.232701627	0.002203678	1.30E-12	FALSE
6602937.688	4882791.234	Palearctic	1.694130442	4.36650868	2.743005966	6.347386267	0.654314813	2.448399316	0.578040398	0.911471589	0.234303075	0.684291044	0.206757335	0.031416372	0.326005649	0.007010216	0.266158761	0.040546435	0.404194307	0.071340445	0.234686791	0.030563054	4.48E-12	FALSE
6653437.688	4882791.234	Palearctic	1.730197847	4.447474938	3.831394595	6.809853657	0.277662048	1.601234365	1.357416138	1.631714526	0.105224225	0.510359117	0.199154033	0.02113435	0.281195015	0.033218352	0.36295658	0.035117135	0.276733932	0.054822015	0.164576271	0.0049775	4.48E-12	FALSE
6703937.688	4882791.234	Palearctic	1.765449476	4.554537854	3.229056177	6.409953673	0.740688927	2.703395717	0.850653556	1.019544671	0.25334417	0.725107216	0.194766562	0.009262019	0.327428116	0.021035148	0.27451302	0.02151009	0.387909065	0.049770776	0.236380468	0.018449847	4.48E-12	FALSE
6754437.688	4882791.234	Palearctic	1.78254399	4.594435387	3.165599294	5.685029937	0.783840451	2.805251422	0.824613027	0.64287697	0.260792335	0.740431568	0.194125945	0.005730848	0.317601391	0.035022193	0.274998194	0.017983482	0.358626561	0.072020799	0.235932844	0.017825229	4.48E-12	FALSE
6804937.688	4882791.234	Palearctic	1.779808429	4.600373423	1.783058398	5.688917285	0.712171328	2.647653428	0.092649707	0.652658456	0.250918749	0.723793261	0.191106532	0.005137511	0.373603928	0.050634055	0.280444657	0.017478028	0.459887848	0.086852633	0.239267335	0.015542708	4.48E-12	FALSE
6855437.688	4882791.234	Palearctic	1.776486753	4.561882023	2.323301207	6.165628499	0.717845988	2.62763298	0.396617485	0.980179576	0.251151948	0.717062712	0.189793864	0.001961871	0.364773097	0.089791672	0.284810224	0.018815514	0.425529942	0.109878533	0.24221011	0.014301327	4.48E-12	FALSE
6905937.688	4882791.234	Palearctic	1.782293252	4.587412918	2.28903993	6.164436439	0.720281025	2.635358326	0.37571453	0.998254468	0.253174575	0.723372568	0.172641395	0.000292925	0.400091684	0.062143254	0.270430257	0.012577756	0.443143117	0.098373866	0.235765026	0.012289363	4.48E-12	FALSE
6956437.688	4882791.234	Palearctic	1.790593468	4.633012292	2.436543962	6.101109714	0.731758525	2.642446213	0.48294651	1.007940332	0.256584638	0.726326327	0.155880582	5.42E-05	0.365493058	0.0605282	0.242635376	0.011042435	0.432677413	0.088138536	0.226176885	0.011286585	4.48E-12	FALSE
7006937.688	4882791.234	Palearctic	1.807011953	4.652389731	3.634291879	6.706175531	0.779087167	2.724701368	1.146229577	1.36672915	0.262073219	0.73664684	0.156537159	0.000243609	0.281935327	0.041317237	0.225605605	0.008612615	0.359181838	0.056426918	0.213195307	0.009438691	4.48E-12	FALSE
7057437.688	4882791.234	Palearctic	1.803314103	4.674255712	2.094703473	5.84063156	0.792558457	2.764899651	0.375048059	0.989280179	0.261496166	0.747998723	0.155199695	0.000152671	0.296260953	0.042259299	0.215288268	0.00318298	0.341633088	0.047431234	0.200602171	0.003813582	4.48E-12	FALSE
7107937.688	4882791.234	Palearctic	1.806084239	4.668131474	2.156509554	5.800009303	0.815286779	2.771748969	0.383322812	0.982636214	0.262536252	0.740389593	0.146086307	0	0.284801523	0.008820631	0.209723739	0.00210802	0.344693371	0.021996854	0.200511226	0.000983773	4.48E-12	FALSE
7158437.688	4882791.234	Palearctic	1.788187575	4.610081603	2.113929856	5.624197063	0.803338751	2.669790628	0.392012534	0.96801394	0.260007775	0.723537745	0.148804277	0	0.294967915	0.004000635	0.216662827	0.003180974	0.345784671	0.019575642	0.204990529	0.003508663	4.48E-12	FALSE
7208937.688	4882791.234	Palearctic	1.747819219	4.503043664	1.878060272	5.242453887	0.776159923	2.552463286	0.284007618	0.839613183	0.251673105	0.697685264	0.151090076	0	0.29270919	0.030905484	0.227007095	0.002240588	0.357338715	0.026742815	0.219388129	0.002623347	4.48E-12	FALSE
7259437.688	4882791.234	Palearctic	1.708986718	4.413686626	2.023252127	5.310381755	0.727727494	2.41433261	0.406431299	0.948351049	0.242587238	0.673905217	0.159249861	0	0.302399199	0.004988418	0.233699807	0.004718931	0.328212648	0.027614146	0.223468574	0.006291169	4.48E-12	FALSE
7309937.688	4882791.234	Palearctic	1.692444845	4.356153927	1.971300219	5.204161306	0.692057308	2.304859751	0.405723612	0.942069457	0.236373647	0.653455084	0.154075385	0	0.287623805	0.003530584	0.235394744	0.005696052	0.309313838	0.028272979	0.213702754	0.00573713	4.48E-12	FALSE
7360437.688	4882791.234	Palearctic	1.678160028	4.316378591	1.925980082	5.153505677	0.670033745	2.257257514	0.409622553	0.943089074	0.233220246	0.649194745	0.156730772	0	0.293179848	0.004314219	0.253760485	0.003374614	0.323486573	0.03574034	0.22765091	0.004056308	4.48E-12	FALSE
7410937.688	4882791.234	Palearctic	1.662414062	4.269034404	2.585102652	5.01073648	0.712421128	2.339822855	0.725183527	0.875502475	0.237524541	0.651910611	0.174373523	2.61E-05	0.275494288	0.002543025	0.270453598	0.005764378	0.323345174	0.045337445	0.249047558	0.005600233	4.48E-12	FALSE
7461437.688	4882791.234	Palearctic	1.6565432	4.263688334	2.479325544	5.02393466	0.785355962	2.565578148	0.648548945	0.824896747	0.240747141	0.678205518	0.191480368	0.001220443	0.225460806	0.031375784	0.277913328	0.008014649	0.259113974	0.012407714	0.25396507	0.00625072	4.48E-12	FALSE
7511937.688	4882791.234	Palearctic	1.67545477	4.302781752	2.362970473	5.031172036	0.753381324	2.467919093	0.631517827	0.894587371	0.239936307	0.672672297	0.20758679	0.001500719	0.255685777	0	0.280230831	0.013310389	0.261276784	0.00900811	0.260318393	0.010866023	4.48E-12	FALSE
9026937.688	4882791.234	Palearctic	1.664283358	4.310817015	0.783782361	2.321159781	0.522412388	1.678056181	1.74089881	4.803470898	1.608831556	4.350145167	0.189000326	0.002280319	0.268556941	0.001141089	0.256278342	0.00853852	0.322713417	0.023226186	0.238736132	0.018384807	2.62E-12	FALSE
-9506562.312	4812091.234	Nearctic	1.938689734	4.990905294	0.876997413	2.670401418	0.127764163	0.833957528	0.923692921	2.591383759	0.132529482	1.178884074	0.275914309	0.017271241	0.367122184	0.081140291	0.27138241	0.034515549	0.393342333	0.095262166	0.24152991	0.021601497	3.00E-12	TRUE
-9456062.312	4812091.234	Nearctic	1.939809381	4.98383292	1.675886802	4.62284125	0.941893713	2.941389463	1.503907448	3.612191741	1.038352869	3.006429211	0.259484189	0.013903828	0.397140424	0.094563128	0.277729584	0.033485525	0.408197676	0.158344472	0.285418552	0.04079352	3.00E-12	TRUE
-9405562.312	4812091.234	Nearctic	1.936530897	5.008167389	1.360192441	4.21838306	0.657374603	2.176531248	1.408702271	4.246683172	0.943713599	2.5936363	0.256432166	0.011767452	0.371034615	0.084552704	0.284094183	0.036393477	0.402713033	0.097873472	0.295357987	0.04007014	3.00E-12	FALSE
4683937.688	4812091.234	Palearctic	1.757768438	4.510034786	1.719725207	5.955164436	1.177695822	3.680783158	2.600877636	10.69328374	1.513158175	4.105895547	0.220864438	0.001352619	0.235205017	0.000860041	0.223427196	0.002547649	0.292772413	0	0.246321506	0.011956303	1.38E-12	FALSE
4734437.688	4812091.234	Palearctic	1.819087491	4.647025756	1.950725808	6.205728914	1.21620618	3.780187467	3.972192965	11.19014024	1.627941256	4.396625056	0.193404836	0.000107279	0.217283356	0	0.20611632	0.000215779	0.282735621	0	0.228749858	0.004390192	1.27E-12	FALSE
4784937.688	4812091.234	Palearctic	1.849445262	4.776816609	2.541161344	6.320933071	1.674485794	5.593600589	2.133639587	3.356632044	1.658589336	8.366338367	0.182543865	0	0.184718925	0	0.186885142	0.000302044	0.244409535	0.148229403	0.228198876	0.023995719	1.61E-12	FALSE
4835437.688	4812091.234	Palearctic	1.888951688	4.884087391	2.451288328	6.152289822	0.919004351	3.072456238	3.099277224	6.485938549	1.005075727	2.763100107	0.162176954	0	0.177964462	0	0.205081241	0.000135617	0.20016392	0	0.209467304	0.001821228	9.07E-13	FALSE
4885937.688	4812091.234	Palearctic	1.92498949	4.966127093	1.447169286	4.802138432	0.822691487	2.606341928	1.784828037	7.273798999	1.203523238	3.280062616	0.141294737	0	0.16766066	0	0.199833047	0	0.201314546	0	0.201580568	0.000639272	3.23E-13	FALSE
4936437.688	4812091.234	Palearctic	1.948371134	5.029576722	1.112242634	3.580742487	0.546596951	1.851732916	1.423801773	5.129521432	1.153757526	3.183588581	0.126678964	0	0.151711469	0	0.199708025	0	0.181670187	0.006825303	0.19011083	0	1.15E-12	FALSE
4986937.688	4812091.234	Palearctic	1.985224917	5.094761735	2.049348761	5.572652964	1.531970671	5.781978448	0.691751743	1.777745579	1.969301654	9.997462608	0.100555664	0	0.101997334	0	0.124181199	0	0.145511705	0	0.160956347	0	1.49E-12	FALSE
5037437.688	4812091.234	Palearctic	1.986841559	5.106107088	2.207583174	5.817052697	2.008853236	5.992480671	0.900561649	2.401907027	2.811473491	6.340495974	0.09660427	0	0.089739656	0	0.141034353	0	0.155243014	0.000212513	0.218313392	0	9.97E-12	FALSE
5087937.688	4812091.234	Palearctic	1.988253129	5.109501167	2.260276423	5.925058389	2.028891023	5.947955487	0.912904867	2.500292406	2.723201823	5.585399252	0.095004473	0	0.081271003	0	0.1334921	0	0.126554959	0.000585236	0.174709457	0	9.72E-12	FALSE
5138437.688	4812091.234	Palearctic	1.99201786	5.119320854	2.241279633	6.058230741	1.642417044	5.550118133	0.797818109	2.155726312	1.467512234	5.165187134	0.097061763	0	0.114460708	0	0.140052044	0	0.154924026	0.001883575	0.169600285	0	6.75E-12	FALSE
5188937.688	4812091.234	Palearctic	1.97342896	5.092533794	2.475530365	6.53364403	1.881624838	5.5864602	0.887299927	2.336068649	1.254269486	2.851981155	0.099932528	0	0.117171464	0.000563684	0.150624621	0	0.161591958	0.001341519	0.180220395	0	6.03E-12	FALSE
5239437.688	4812091.234	Palearctic	1.972892028	5.058621164	2.453477505	6.369038387	1.706767452	5.300367539	0.893408576	2.30284195	1.100165866	2.785677028	0.101086066	0	0.153634902	0.000285627	0.157281787	0	0.199309894	0.000940111	0.187640303	0	9.83E-12	FALSE
5289937.688	4812091.234	Palearctic	1.957317228	5.049582029	2.331478617	6.236146084	1.445076631	4.953710142	0.837240024	2.211415196	0.825027211	2.696362366	0.101755193	0	0.196887845	1.79E-05	0.156680341	0	0.235722397	0.001108291	0.176628264	0	1.49E-11	FALSE
5340437.688	4812091.234	Palearctic	1.951231718	4.99006259	2.407077311	6.266745409	1.664664035	5.188721388	0.870484639	2.221386177	1.021113372	2.696689255	0.106428125	0	0.207777592	0.000793188	0.161312586	0	0.247801106	0.004800988	0.194111849	0	1.78E-11	FALSE
5390937.688	4812091.234	Palearctic	1.943490261	4.962003967	2.415070922	6.140719613	2.030770919	5.634460787	0.931889077	2.384848725	1.737054996	3.166546743	0.103084401	0	0.194907023	0.00505904	0.167851562	0	0.246440285	0.012516508	0.185207942	0.000112748	1.57E-11	FALSE
5441437.688	4812091.234	Palearctic	1.918461047	4.931093275	2.147410051	5.532799376	2.187426168	5.857952984	0.835082318	2.540611917	3.591200223	5.456067084	0.100907117	0	0.192440512	0.004562642	0.154079122	0	0.243966181	0.026662592	0.155084718	0.005911474	3.84E-12	FALSE
5491937.688	4812091.234	Palearctic	1.908289998	4.921124933	2.166833237	5.60814494	2.16903206	5.898473521	0.798961147	2.425251682	3.833264666	6.175321722	0.103293772	0	0.197322415	0.005066469	0.171037546	0	0.25243239	0.033041111	0.212677732	0	1.38E-12	FALSE
5542437.688	4812091.234	Palearctic	1.897997521	4.885199439	2.047439088	5.602155752	1.49336281	5.352753652	0.751083591	2.116283698	1.527326473	7.061295205	0.104098058	0	0.240125789	0.002318559	0.197327243	0	0.336051045	0.029750832	0.2305088	0	1.34E-12	FALSE
5592937.688	4812091.234	Palearctic	1.888858616	4.866968651	2.140685215	5.827477487	1.339169479	4.829798348	0.829816087	1.975305515	1.152491072	5.622344658	0.094268343	0	0.235087959	0.000877991	0.194964259	0	0.333659024	0.016595018	0.218940714	0.001695642	1.16E-12	FALSE
5693937.688	4812091.234	Palearctic	1.885093193	4.853800255	1.820770135	4.897399504	1.28511681	4.356621158	1.158141638	3.084412961	1.116127032	4.102749464	0.092119371	0	0.253334203	0.000199893	0.188162269	0.000121859	0.303390913	0.003694216	0.220060828	0.000212547	1.08E-13	FALSE
5744437.688	4812091.234	Palearctic	1.880245402	4.841596751	1.805900867	4.823585832	1.239012133	4.157709066	1.176263441	3.086703385	1.097327402	4.045416863	0.095244487	0	0.256291364	0.000316755	0.193044573	0.000341242	0.298193571	0.004622347	0.220838026	0.00258332	1.08E-13	FALSE
6905937.688	4812091.234	Palearctic	1.699720865	4.374507582	2.446593878	6.188505167	0.621482528	2.37355044	0.459344204	0.947217057	0.2258335	0.669884194	0.208812513	0.001700053	0.415377633	0.076611141	0.314967046	0.028499145	0.521496939	0.139585286	0.271436337	0.02676783	4.48E-12	FALSE
6956437.688	4812091.234	Palearctic	1.704524844	4.389947773	2.178596702	5.353759649	0.778076526	2.705392204	0.340463553	0.515410172	0.251640066	0.70770782	0.201994002	0.000398301	0.464502718	0.072066156	0.304206291	0.023631929	0.54595107	0.143924143	0.28406532	0.02844543	4.48E-12	FALSE
7006937.688	4812091.234	Palearctic	1.710499933	4.399787803	2.786859925	5.884335648	0.728732874	2.576682685	0.691870595	0.887543998	0.24695018	0.697349145	0.195586731	4.33E-05	0.436936225	0.078256878	0.283736719	0.023056008	0.499208466	0.130523818	0.267823642	0.026195415	4.48E-12	FALSE
7057437.688	4812091.234	Palearctic	1.701012737	4.378594632	3.643307574	5.877621479	0.735524994	2.569903255	1.108756314	0.911346246	0.248246283	0.693428823	0.192893134	0	0.311094258	0.049040076	0.232336141	0.01513457	0.380239224	0.080199626	0.222840467	0.023703251	4.48E-12	FALSE
7107937.688	4812091.234	Palearctic	1.699615394	4.368770483	2.674872252	5.386439126	0.648987273	2.309690862	0.644215748	0.806791759	0.232453492	0.6631917	0.18417747	0	0.27906445	0.018264057	0.243486738	0.018540755	0.328792395	0.037960567	0.21839136	0.019245525	4.48E-12	FALSE
7158437.688	4812091.234	Palearctic	1.682926479	4.334395821	1.959995216	5.184694023	0.651460726	2.234858139	0.416009898	0.946330026	0.2289113	0.655814912	0.170665168	0	0.244908631	0.00180893	0.230864613	0.00898176	0.276963895	0.022655858	0.213929383	0.009971398	4.48E-12	FALSE
7208937.688	4812091.234	Palearctic	1.665840519	4.284594567	1.82469906	5.059497906	0.589462337	2.094405519	0.396223773	0.939509623	0.21719963	0.635136602	0.162831808	0	0.25396174	0.001110436	0.250361272	0.007012135	0.312166086	0.034136782	0.211596146	0.006686848	4.48E-12	FALSE
7259437.688	4812091.234	Palearctic	1.65548367	4.251316898	1.780393488	5.649859019	0.508771917	1.931468838	0.419859211	1.343466934	0.202141394	0.605392485	0.152121685	0	0.22662655	0.00021804	0.275074715	0.005867323	0.233253414	0.012786597	0.214059329	0.003887909	4.48E-12	FALSE
7309937.688	4812091.234	Palearctic	1.637000363	4.218629473	1.663912587	4.757862246	0.270327901	1.442162348	0.437968115	0.989465003	0.117878304	0.487333561	0.160510053	9.17E-06	0.227172829	0.000167567	0.308003224	0.007052849	0.22680784	0.003147698	0.141589739	0.000490182	4.48E-12	FALSE
7360437.688	4812091.234	Palearctic	1.630537019	4.192335175	1.361373345	4.3411486	0.09419768	1.022192769	0.330860237	0.968640778	0.037551917	0.354465866	0.159337719	0.000266742	0.231764275	0.000928759	0.584061515	0.049098607	0.250605181	0.004727195	0.263167482	0.001793817	4.48E-12	FALSE
9026937.688	4812091.234	Palearctic	1.611619409	4.164082891	0.852563625	2.453876822	0.616503071	1.917058318	1.791844689	4.957765486	1.624592064	4.381546634	0.180294591	0.00143621	0.230245099	0.006977189	0.229655612	0.003182498	0.322291971	0.039146849	0.239776784	0.011029275	2.62E-12	FALSE
9077437.688	4812091.234	Palearctic	1.595057318	4.119984878	0.89341099	2.526916953	0.652043147	2.024115478	1.838919773	4.989868711	1.657360788	4.407907153	0.189565777	0.001744	0.244702205	0.002635384	0.247961371	0.001703251	0.335023674	0.039509661	0.25136454	0.00887194	2.62E-12	FALSE
-9860062.312	4741391.234	Nearctic	1.85016325	4.762664976	0.997179106	3.169574034	0.500129783	1.740161927	1.004594525	3.316220494	0.775377278	2.264230578	0.384578128	0.06107715	0.454938411	0.12471401	0.385871739	0.031474075	0.461199216	0.143446426	0.395772277	0.043767117	3.00E-12	FALSE
-9557062.312	4741391.234	Nearctic	1.942515306	5.002834925	1.603417372	4.491402754	0.822611337	2.554138606	1.73786235	4.06882016	0.986822677	2.664852811	0.280220358	0.023732216	0.354672697	0.063467156	0.273194498	0.028082701	0.334628006	0.032095728	0.295280663	0.027974382	3.00E-12	FALSE
-9506562.312	4741391.234	Nearctic	1.913441299	4.942600742	1.750334585	4.86543676	1.28625098	4.18215027	1.118084402	3.111676423	1.240453338	4.022771387	0.285857871	0.019694058	0.376220465	0.087426288	0.289190409	0.023173829	0.424166574	0.103241217	0.291086434	0.01989975	3.00E-12	FALSE
4734437.688	4741391.234	Saharo-Arabian	1.793210735	4.607852838	1.87540078	6.167569987	1.251906219	3.870352359	3.632483399	11.21497974	1.637748872	4.48140849	0.196039481	0.000180431	0.237102306	3.76E-05	0.206020851	0.000873324	0.318111187	0	0.226429403	0.006737615	1.27E-12	FALSE
4784937.688	4741391.234	Saharo-Arabian	1.842069243	4.749988011	1.028137432	3.321780599	0.177078648	0.719403255	0.640761371	1.80394271	0.328795199	1.00661653	0.181781458	0	0.234128779	0.002629869	0.357922067	0.043732871	0.231545786	0.003860746	0.208864024	0.002604385	6.09E-13	FALSE
4835437.688	4741391.234	Saharo-Arabian	1.90727847	4.904432679	1.233021521	3.991656528	0.594674467	2.059134353	1.03282391	3.653329122	0.833291898	2.301551647	0.157442066	0	0.179874861	2.12E-05	0.208534579	0.001080327	0.194268488	0.002376291	0.191377841	0.000858206	6.12E-13	FALSE
4885937.688	4741391.234	Saharo-Arabian	1.927820593	4.988852826	1.271403667	4.51194901	0.754682513	2.446153614	1.440199807	7.219230855	1.197554515	3.273080085	0.145591995	0	0.163562693	0	0.200564055	0	0.190300316	0.001547237	0.18862451	0.000156077	6.82E-13	FALSE
4936437.688	4741391.234	Saharo-Arabian	1.952466058	5.047739766	1.485002815	4.749112332	0.834434152	2.633006636	1.656514031	5.674700037	1.080512297	2.939148423	0.134145333	0	0.154339583	0	0.180377056	0	0.197214021	0	0.179240724	0	4.19E-13	FALSE
4986937.688	4741391.234	Palearctic	1.955828317	5.044383371	1.161601027	3.939451511	0.61570665	2.047492338	1.241042498	5.209427527	1.035108358	2.826316196	0.1259549	0	0.137228466	0	0.175048456	0	0.173545877	0.000970981	0.171817187	0	4.48E-13	FALSE
5037437.688	4741391.234	Palearctic	1.967376025	5.079913811	1.038648987	3.358260542	0.594387021	1.961380041	1.704495615	6.293746298	1.442154433	3.962021437	0.12522355	0	0.122161922	1.29E-05	0.163580994	0	0.1567558	0.012603756	0.154002784	0	5.36E-13	FALSE
5087937.688	4741391.234	Palearctic	1.976177647	5.08072725	2.006484371	5.00492618	1.270129189	4.457603393	1.393416232	2.651019027	1.627016881	7.711702734	0.116471094	0	0.111907455	0	0.135363667	0.000114531	0.292876327	0.037630424	0.159989589	0.009504158	1.42E-12	FALSE
5138437.688	4741391.234	Palearctic	1.986906909	5.094547437	2.16980184	5.659409049	1.482434722	5.490458895	0.741466535	1.923400772	1.611955182	7.85854295	0.114307001	0	0.083675634	0	0.132799635	0	0.123800026	0.00044512	0.162420111	0	1.65E-12	FALSE
5188937.688	4741391.234	Palearctic	1.976536586	5.082814171	2.399071699	6.472380904	1.38107789	4.873903607	0.654313367	1.692349384	0.599672158	2.187185437	0.104321572	0	0.122164863	0	0.152853078	0	0.159026969	0.000604581	0.15332133	0	1.78E-12	FALSE
5239437.688	4741391.234	Palearctic	1.95641198	5.051496938	2.22876457	5.975000397	1.376891124	4.816145521	0.883174474	2.292441676	0.812510558	2.895548216	0.104380546	0	0.142296702	0	0.154646199	0	0.176171192	0.001806808	0.162689773	0	2.43E-12	FALSE
5289937.688	4741391.234	Palearctic	1.945802661	5.027263509	2.464345852	6.674351246	1.34025562	4.811029008	0.564442398	1.449726893	0.451490222	1.582648692	0.104925322	0	0.187815428	0	0.163380237	0	0.22261724	0.00029138	0.165278519	0	1.46E-12	FALSE
5340437.688	4741391.234	Palearctic	1.947490242	4.98727818	2.749978437	7.143256595	1.800945423	5.491362226	0.533613299	1.324571349	0.558692309	1.389737515	0.104638454	0	0.224556675	0.000702065	0.165826953	0	0.264524324	0.003506075	0.176295643	0	7.06E-13	FALSE
5390937.688	4741391.234	Palearctic	1.934825408	4.963475053	2.307952417	5.812058893	1.951328628	5.499314702	1.004149078	2.499933634	1.492378356	3.059143266	0.103779343	0	0.189790494	0.000707843	0.155671834	0	0.226830634	0.003874103	0.146300226	0	5.52E-12	FALSE
5441437.688	4741391.234	Palearctic	1.928245838	4.929555419	2.282448934	5.639409771	2.020226739	5.474527593	1.073107569	2.647679633	1.615211486	3.108127996	0.093307191	0	0.183779383	0.00360437	0.14789531	0	0.227313775	0.005769147	0.163917383	0.001469647	2.89E-12	FALSE
5491937.688	4741391.234	Palearctic	1.915819219	4.917532096	2.109239667	5.455529458	2.207066635	5.959315854	0.805852955	2.334914381	3.924085263	5.897738399	0.091990383	0	0.185951034	0.000531877	0.160017558	0	0.242371268	0.019688186	0.162294993	0.000192041	1.34E-12	FALSE
5542437.688	4741391.234	Palearctic	1.911303686	4.9045848	2.109703359	5.530651991	2.072375973	5.914400212	0.796248046	2.30170551	3.423609339	6.246390206	0.090539443	0	0.195221404	0.000334205	0.16907595	0	0.250580194	0.017018652	0.185756107	0	1.34E-12	FALSE
5592937.688	4741391.234	Palearctic	1.906788153	4.891637505	2.406901595	6.347526556	1.887586358	5.754011864	0.639569576	1.751574365	1.750039406	4.002810282	0.091991257	0	0.226254811	0.001576478	0.189666108	0	0.269888406	0.016658158	0.236513185	0	7.40E-13	FALSE
5643437.688	4741391.234	Palearctic	1.888021208	4.863484228	2.047896107	5.489906128	1.398360302	5.080326784	0.903912458	2.094842826	1.402760142	6.727767285	0.089273026	0	0.212163927	0.00072581	0.172866826	0	0.26839286	0.007548119	0.202300357	0	1.34E-12	FALSE
5693937.688	4741391.234	Palearctic	1.892608456	4.877758563	1.966749365	5.0984367	1.289283351	4.434350215	2.108001234	3.480800014	1.556664245	6.659563189	0.086858071	0	0.215908448	0.000534583	0.168108534	0	0.30538781	0.114743502	0.208438096	0.015437873	1.42E-12	FALSE
5744437.688	4741391.234	Palearctic	1.899630858	4.892381083	1.799911011	4.528550195	1.260804529	4.431248607	1.228537713	2.529467116	1.678598321	8.166023358	0.085412532	0	0.191898203	0.003204011	0.172177928	1.33E-05	0.310343304	0.02777179	0.21412429	0.001337998	1.25E-12	FALSE
5794937.688	4741391.234	Palearctic	1.892040862	4.860310204	1.9022754	5.000847554	2.004585423	5.840282656	0.874362234	2.686109985	4.207839227	8.319794165	0.090794243	0	0.204518329	0.000252423	0.176132255	0	0.303392791	0.020216753	0.208374876	0	1.35E-12	FALSE
5895937.688	4741391.234	Palearctic	1.813284318	4.649884963	1.965991797	5.258121869	2.125094863	5.734056468	1.086669689	3.316814262	3.737419286	6.283401089	0.104538542	0	0.215499961	0.003973289	0.194293314	0	0.298040433	0.01743465	0.23621516	0.000550411	1.03E-12	FALSE
9077437.688	4741391.234	Palearctic	1.583820587	4.081396933	0.903194036	2.597908219	0.63358011	1.973969551	1.778968596	4.85802176	1.616795565	4.335980653	0.188107729	0.001028952	0.238069178	0.009466368	0.242412805	0.002856215	0.340233268	0.04556274	0.260440457	0.012814945	2.62E-12	FALSE
-10011562.31	4670691.234	Nearctic	1.849780672	4.759751081	1.476472707	3.993369964	0.775755234	2.411741755	1.702837878	3.679811712	0.918347736	2.481167321	0.366063849	0.050653467	0.431651035	0.073238001	0.413248815	0.036712269	0.448084539	0.078863079	0.428492093	0.044803595	1.11E-11	FALSE
-9961062.312	4670691.234	Nearctic	1.849456554	4.760317477	1.522553606	4.238212044	0.934860953	2.846035495	1.301896394	3.349171996	0.96481398	2.725079912	0.377496773	0.056125512	0.465081106	0.113512971	0.404570504	0.036532293	0.497148778	0.16080378	0.422302625	0.05229851	3.44E-12	TRUE
-9910562.312	4670691.234	Nearctic	1.844616562	4.755667998	1.619233256	4.412033216	0.909972283	2.775089849	1.735941054	4.039850381	0.983497374	2.769795843	0.379522438	0.056402726	0.405004692	0.093346574	0.395185359	0.037376929	0.415399341	0.113003439	0.409770045	0.049589887	3.80E-12	FALSE
-9860062.312	4670691.234	Nearctic	1.844589587	4.767962272	1.491924379	4.235079984	0.821888351	2.520043474	1.634973404	3.97989128	0.950831767	2.576255315	0.36242562	0.046402061	0.408769132	0.074499883	0.370337562	0.028312818	0.393661249	0.074667045	0.382826464	0.032459424	1.38E-11	TRUE
-9809562.312	4670691.234	Nearctic	1.856091711	4.769453837	1.728244563	4.735089284	1.758393107	5.168508982	0.755726289	2.260801565	3.087130235	7.403748703	0.343328629	0.03535397	0.4040638	0.084608673	0.357778837	0.005856574	0.430404151	0.087834231	0.359416665	0	3.70E-11	TRUE
-9759062.312	4670691.234	Nearctic	1.860153758	4.783389512	1.770337183	4.617692016	1.102124716	3.543668041	1.32635881	3.173315669	1.058252456	3.557960721	0.330686035	0.028880479	0.377275028	0.074471714	0.332792033	0.023749249	0.508977215	0.127403454	0.346672998	0.03829235	7.72E-12	FALSE
-9708562.312	4670691.234	Nearctic	1.924502997	4.942379076	1.308907415	4.055597661	0.886867386	2.736226233	0.979675405	2.963452916	1.019271612	2.833902037	0.288842045	0.020839097	0.296683955	0.113881947	0.287843462	0.01617312	0.281674791	0.056523007	0.309766191	0.02199203	3.00E-12	TRUE
-9658062.312	4670691.234	Nearctic	1.927866673	4.967927396	1.386336476	3.968682525	0.67530652	2.199786549	1.554084976	3.887339751	0.944774672	2.571347754	0.275440618	0.020582226	0.340021776	0.061909702	0.273734151	0.011934251	0.367307216	0.07183945	0.284585997	0.020191309	3.00E-12	FALSE
-9607562.312	4670691.234	Nearctic	1.929498789	4.973590314	1.938192217	5.083340703	1.180379637	3.829366649	1.421670472	3.274749417	1.073541921	3.57536707	0.280778411	0.025851091	0.310437406	0.087618258	0.276221118	0.026131738	0.364004158	0.103259407	0.293863552	0.042699894	3.09E-12	FALSE
-9557062.312	4670691.234	Nearctic	1.92733938	4.971947132	1.573013804	4.448808958	0.7709516	2.459996894	1.714025101	3.998204172	0.968074156	2.631937371	0.277925668	0.016832976	0.340745003	0.060106777	0.243921661	0.01285004	0.374692462	0.062887173	0.263268549	0.015784275	3.00E-12	FALSE
-9506562.312	4670691.234	Nearctic	1.930727995	4.959464021	1.873847255	4.768224824	0.953602607	2.92442665	1.912109854	3.617773979	1.03877725	2.789521001	0.267098092	0.016443612	0.325428322	0.125683212	0.242245669	0.012468869	0.268331965	0.129814358	0.252590894	0.017840443	3.00E-12	FALSE
-9456062.312	4670691.234	Nearctic	1.927695225	4.957964964	1.747833219	4.642954581	0.953821815	2.917321437	1.611034326	3.621684196	1.05746834	2.888580458	0.244399011	0.012843923	0.337333892	0.065122475	0.233270996	0.012895655	0.375234807	0.138005695	0.242266737	0.021286667	3.00E-12	FALSE
-9405562.312	4670691.234	Nearctic	1.916228823	4.936426654	1.717999082	4.495545518	0.946692442	2.924168776	1.616715868	3.455271951	1.047977771	2.988568264	0.244677343	0.010685252	0.32043407	0.068032695	0.228493582	0.014541524	0.327875056	0.137089524	0.241608287	0.022135711	3.00E-12	FALSE
-9355062.312	4670691.234	Nearctic	1.915989989	4.915152443	1.7392869	4.466975996	0.863887034	2.621329989	1.92292127	3.823125691	1.022171024	2.74270221	0.248127876	0.011936231	0.303621692	0.059081589	0.233043838	0.022150312	0.291947179	0.099819604	0.25587592	0.026872218	3.00E-12	FALSE
4279937.688	4670691.234	Palearctic	1.705360017	4.378451442	0.916586897	2.617147425	0.650064089	1.982273429	2.179911991	5.81964999	1.885194469	5.072868761	0.239168107	0.001820078	0.221782488	0.005144835	0.224902148	0.004054553	0.237207074	0.022926403	0.246318559	0.006198109	2.32E-13	FALSE
4683937.688	4670691.234	Saharo-Arabian	1.731034385	4.465808064	2.041644457	6.840870832	1.336297426	4.042479907	2.054247566	9.618546099	1.360860354	3.753895978	0.231041984	0.002317364	0.253294513	0.013677066	0.229856536	0.003701124	0.298688445	0.043349018	0.2494147	0.013053626	2.13E-13	FALSE
4734437.688	4670691.234	Saharo-Arabian	1.772084918	4.573233341	2.288176393	7.102738774	1.616231964	4.608198968	4.452810772	12.88619406	1.840980415	4.994624975	0.206969485	0.000948762	0.230517335	0.002881506	0.201730396	0.001345634	0.301165363	0	0.225230972	0.012631608	3.39E-13	FALSE
4784937.688	4670691.234	Saharo-Arabian	1.813358255	4.671064665	0.911564112	2.746154257	0.317967946	1.290072358	1.302400961	3.550745121	0.833966346	2.677997088	0.197992862	5.48E-05	0.238945476	0.00480132	0.253196154	0.005344202	0.2571051	0.008244888	0.223688867	0.00223421	9.03E-13	FALSE
4835437.688	4670691.234	Saharo-Arabian	1.907250023	4.904582024	1.558167058	4.647495209	0.841371627	2.66425837	1.644584629	4.221874346	0.960711145	2.606366897	0.168629929	0	0.211930422	0	0.204099092	0.000616916	0.235194694	0	0.205856582	0.001144379	3.77E-13	FALSE
4885937.688	4670691.234	Saharo-Arabian	1.928081058	4.960421124	1.869167763	5.061500782	1.260003043	4.220829952	1.103495748	2.995998149	1.09231056	3.920935712	0.154399068	0	0.158246958	0.000162	0.187523859	0.000504622	0.195336952	0.029805666	0.190370394	0.007318723	3.48E-13	FALSE
4936437.688	4670691.234	Saharo-Arabian	1.934687761	4.994698958	1.951872809	5.346433669	0.980536657	2.985046027	5.007842188	9.67480576	1.552035344	4.259992038	0.146928552	0	0.1690391	0	0.177667382	0	0.202471674	0	0.18491315	2.75E-05	4.24E-13	FALSE
4986937.688	4670691.234	Saharo-Arabian	1.947640568	5.026580277	1.138717204	3.884744475	0.583034212	1.972270806	1.075914554	4.142409447	0.892084619	2.451970022	0.143205653	0	0.157474185	0	0.172323335	0	0.188419956	2.89E-05	0.172176526	0	3.64E-13	FALSE
5087937.688	4670691.234	Palearctic	1.961938486	5.049847687	1.39351303	3.794441116	0.674501344	2.516939938	1.079370369	2.871728671	0.606916961	2.689606047	0.135417257	0	0.106804378	0	0.169969654	0	0.168813969	0	0.185528058	0.000507143	1.79E-13	FALSE
5138437.688	4670691.234	Palearctic	1.959071599	5.051072234	0.777336999	2.274291391	0.372720325	1.282372778	1.923399886	5.175797163	1.561737138	4.338397057	0.14597907	0	0.191287643	0.000103795	0.181878559	0	0.219537911	0.000708889	0.171967044	6.41E-05	3.24E-13	FALSE
5188937.688	4670691.234	Palearctic	1.959649865	5.039388117	2.012386228	4.830582639	1.241625546	4.280215085	2.282944956	3.302475374	1.797582904	8.171248911	0.132318071	0	0.179757358	0.002931131	0.144480549	0.00067526	0.230141421	0.132118496	0.179506392	0.017858772	1.28E-12	FALSE
5239437.688	4670691.234	Palearctic	1.965210524	5.040889776	2.13608692	5.717401022	1.516265159	5.530731095	0.744454667	1.78781389	1.78609159	8.114363985	0.122039698	0	0.147786739	0.000339793	0.151417477	0	0.161222191	0.001603379	0.171691936	0	9.21E-13	FALSE
5289937.688	4670691.234	Palearctic	1.952133858	5.021537656	2.147814024	5.779802898	1.519725875	5.438705203	0.583938646	1.621553685	1.611628363	6.928424705	0.112670236	0	0.165085601	0.000136772	0.150898592	0	0.239259848	0.002247994	0.173732091	0	1.44E-12	FALSE
5340437.688	4670691.234	Palearctic	1.943657516	5.008684613	2.868857438	7.388825044	2.047965995	5.964904383	0.487378746	1.21303086	0.633869264	1.381356329	0.112999656	0	0.177861267	0.000301844	0.14948956	0	0.238892179	0.001509509	0.158927225	0	1.92E-13	FALSE
5794937.688	4670691.234	Palearctic	1.882677267	4.84822144	1.801936618	4.951457422	1.634738708	5.671127885	0.909967761	2.354733336	2.376935026	9.111165281	0.08883489	0	0.148186022	0	0.148871599	0	0.224926066	0.005020658	0.21796079	0	1.42E-12	FALSE
5845437.688	4670691.234	Palearctic	1.867829804	4.798313164	2.077533457	5.506142815	2.239179391	5.904029333	1.124920089	3.281019032	3.429419624	5.407900575	0.092298321	0	0.164456817	7.75E-05	0.148574742	0	0.26268949	0.002306819	0.165045737	0.00010584	1.23E-12	FALSE
5895937.688	4670691.234	Palearctic	1.824108768	4.689066282	1.95624943	5.204928525	2.587535167	6.300136468	0.789043417	3.343786738	5.807200426	7.59674804	0.10100348	0	0.146284343	8.51E-05	0.164023422	0	0.280312131	0.002574449	0.175364144	0.015472269	1.58E-12	FALSE
-10163062.31	4599991.234	Nearctic	1.754515158	4.525244272	1.076484034	3.306502581	0.596542368	1.935506496	1.034563258	3.200743376	0.843173553	2.288842934	0.36500402	0.047992151	0.409385424	0.069472469	0.405144688	0.04812113	0.437746904	0.093025096	0.41352656	0.064424891	1.05E-11	TRUE
-10112562.31	4599991.234	Nearctic	1.769892377	4.55181655	0.861526566	2.571174616	0.312305887	1.29540557	0.878389592	2.444294211	0.521440668	1.824710539	0.357353318	0.04979123	0.418774789	0.06710435	0.404575177	0.036973765	0.436120419	0.081514477	0.407406602	0.047842092	3.00E-12	TRUE
-10062062.31	4599991.234	Nearctic	1.799936943	4.615585947	1.762693795	4.412801849	1.036270226	3.349797967	1.692760205	3.195160488	1.023926715	3.512835143	0.366945394	0.050494792	0.402068174	0.079698915	0.407000407	0.053775461	0.484457732	0.151618107	0.427779847	0.087467765	1.07E-11	FALSE
-10011562.31	4599991.234	Nearctic	1.810115684	4.645228345	0.826386675	2.479597198	0.277982521	1.211733397	0.863651707	2.362174553	0.473329543	1.734769511	0.375400681	0.052117579	0.432821075	0.071173459	0.401564245	0.019126486	0.452600283	0.085839984	0.403974239	0.019124356	8.20E-12	TRUE
-9961062.312	4599991.234	Nearctic	1.821028946	4.696712857	1.594658467	4.334809967	0.932306097	2.838572272	1.497168656	3.365917982	0.946372458	2.64312156	0.376287326	0.054679117	0.404424852	0.101473729	0.387052464	0.031712012	0.404948382	0.140840756	0.400874746	0.041026467	5.27E-12	TRUE
-9910562.312	4599991.234	Nearctic	1.844777013	4.74174665	1.96968225	5.158281013	1.704395583	5.314996928	1.123506557	2.618493136	2.151201221	6.455884672	0.344859118	0.037893172	0.392584284	0.075219518	0.361909391	0.023591985	0.49451386	0.114238287	0.385554676	0.006373693	3.15E-11	FALSE
-9860062.312	4599991.234	Nearctic	1.841633916	4.743867121	1.990013406	5.202593899	1.786320161	5.264624156	1.187480454	3.054603697	1.854006163	4.197252861	0.334020425	0.030972581	0.365770655	0.072092953	0.327336903	0.009936161	0.37742207	0.073259857	0.319945848	6.59E-05	1.09E-11	FALSE
-9809562.312	4599991.234	Nearctic	1.837669912	4.752028678	1.102743288	3.624171714	0.610972971	2.027317988	1.042791572	3.731469474	0.88380248	2.439782004	0.320420839	0.026515669	0.352570849	0.055558662	0.309395573	0.008395114	0.369968503	0.069840352	0.327394116	0.013255828	3.00E-12	FALSE
-9759062.312	4599991.234	Nearctic	1.876739404	4.822303303	1.142651023	3.820816103	0.642261108	2.086875837	1.101263209	4.087412992	0.9209034	2.504551886	0.299140053	0.021467214	0.327155716	0.052578996	0.285557297	0.006836482	0.350915445	0.063826969	0.304299341	0.011627587	3.00E-12	TRUE
-9708562.312	4599991.234	Nearctic	1.899372063	4.896343811	1.224748333	3.93991496	0.669693799	2.170835431	1.247982982	4.103156906	0.936768704	2.567471256	0.288556223	0.021267948	0.324879958	0.049667323	0.2768976	0.005995937	0.348684468	0.057738917	0.295575486	0.012393675	3.84E-12	FALSE
-9658062.312	4599991.234	Nearctic	1.902929777	4.920512525	1.821065693	4.71481696	1.067712116	3.448244212	1.394022159	3.184679889	1.039731868	3.512761246	0.286421923	0.023167721	0.351956302	0.072321029	0.260383205	0.017231097	0.407912856	0.117973332	0.283761355	0.036395726	5.72E-12	FALSE
290437.6881	4599991.234	Saharo-Arabian	1.820173321	4.69909967	1.909041387	6.180576023	0.191016358	1.476335885	0.436504079	1.293388355	0.062341947	0.456752007	0.206552025	0.004091014	0.276816266	0.014891295	0.226587395	0.000945029	0.310346037	0.017422554	0.085089104	0.000377259	3.84E-13	FALSE
340937.6881	4599991.234	Saharo-Arabian	1.836006775	4.726445248	2.37116145	6.830757062	0.47561735	2.209506726	0.488312352	1.233716967	0.157053034	0.607668965	0.19568977	0.006161647	0.23104049	0.041067574	0.190923138	0.00208028	0.241375275	0.033630665	0.222260791	0.00380663	3.84E-13	FALSE
391437.6881	4599991.234	Saharo-Arabian	1.85184023	4.753790826	2.833281513	7.480938101	0.760218342	2.942677568	0.540120626	1.174045579	0.251764121	0.758585922	0.18628257	0.008917054	0.201505821	0.034257063	0.18882848	0.002472739	0.226764783	0.025145408	0.198828663	0.007037594	3.84E-13	FALSE
744937.6881	4599991.234	Saharo-Arabian	1.78736353	4.608029551	2.203750433	6.021408699	0.686884614	2.539812104	0.511909319	1.202459205	0.26336791	0.771798466	0.187612069	0.032522561	0.209628268	0.030182172	0.132955106	0.011704239	0.231645227	0.03188624	0.130523498	0.031327739	3.84E-13	FALSE
795437.6881	4599991.234	Saharo-Arabian	1.684936154	4.345912603	2.39593816	6.317401341	1.017776546	3.422987563	0.441185251	1.104082961	0.291504554	0.890568183	0.237551841	0.04180553	0.252332423	0.044890182	0.188444679	0.03797993	0.256599089	0.043082287	0.187707854	0.045633974	3.84E-13	FALSE
845937.6881	4599991.234	Saharo-Arabian	1.617845988	4.179636608	1.317640492	5.071886712	0.758482367	2.607698128	-0.044438504	0.583212826	0.248701912	0.707686836	0.252008069	0.044810368	0.331831386	0.075545594	0.202961537	0.04319829	0.348727343	0.066971108	0.213721808	0.054191608	5.08E-13	FALSE
3269937.688	4599991.234	Saharo-Arabian	1.827782985	4.720647994	1.811871419	4.683195375	1.426049757	5.042083529	1.403156267	2.515085708	2.552782608	10.75135618	0.126265311	0.011130152	0.249900477	0.034669402	0.172029981	0.025662347	0.286894064	0.065366377	0.195046109	0.020924033	9.70E-13	FALSE
3320437.688	4599991.234	Saharo-Arabian	1.857826456	4.779748839	1.826772009	5.059023213	1.996127623	5.59387272	0.651456429	2.081566874	4.44049058	8.673370149	0.123791505	0.01291404	0.276039489	0.042908245	0.167072619	0.022376125	0.343824834	0.082060136	0.173057439	0.004723559	6.50E-13	FALSE
3370937.688	4599991.234	Saharo-Arabian	1.882623272	4.839633412	1.755885249	4.71674395	2.248628814	5.872095585	0.7071042	2.775435911	6.126176898	9.183626102	0.116403797	0.013815143	0.259540546	0.035752708	0.160745192	0.029644913	0.325830639	0.094971153	0.164564559	0.024536761	5.48E-13	FALSE
3421437.688	4599991.234	Saharo-Arabian	1.900706759	4.878511532	1.757253603	4.669802987	2.273338085	5.842825753	0.638845501	2.419086722	6.497609841	9.528044061	0.100164419	0.014948482	0.24555929	0.03534213	0.146453936	0.030323161	0.299324747	0.080058053	0.148977201	0.021881999	5.48E-13	FALSE
3471937.688	4599991.234	Saharo-Arabian	1.889279331	4.871238777	2.607022826	6.861122653	1.723239801	5.285482281	0.464403059	1.181536769	0.519441738	1.29145128	0.089932912	0.012881063	0.285553674	0.052791209	0.190709077	0.021169012	0.328133011	0.070075847	0.198623469	0.03162501	3.60E-13	FALSE
3522437.688	4599991.234	Saharo-Arabian	1.893034491	4.863245052	1.871360744	4.832485946	2.358897685	6.10100968	0.749707914	2.799198313	5.660241033	7.76218268	0.085017814	0.010262628	0.19660883	0.031328001	0.167176183	0.032393565	0.270646655	0.067539669	0.174439905	0.049589798	7.17E-13	FALSE
3572937.688	4599991.234	Saharo-Arabian	1.909537774	4.91469418	2.015008373	5.195217666	2.232127	6.190773594	0.999842589	2.746275369	4.179238783	7.638589247	0.079571237	0.007840335	0.182240792	0.030076648	0.1301573	0.0248579	0.274703102	0.045223423	0.153540443	0.025559043	6.05E-13	FALSE
3623437.688	4599991.234	Saharo-Arabian	1.913298565	4.937909477	2.107149303	5.563858246	1.457462746	5.103088569	1.155147803	2.449847606	1.335180904	5.841614528	0.080823273	0.004677543	0.172695596	0.033215634	0.160405986	0.020431452	0.213914081	0.041708911	0.227687869	0.029195705	5.71E-13	FALSE
4431437.688	4599991.234	Palearctic	1.702038865	4.405035239	0.885659328	2.542547895	0.607449954	1.864256394	2.092451959	5.638387213	1.809515353	4.881036149	0.248598754	0.002610656	0.269843081	0.01987744	0.20945877	0.009298233	0.301327363	0.037975149	0.248946796	0.011140787	4.01E-13	FALSE
4582937.688	4599991.234	Palearctic	1.723444007	4.4428026	1.135117038	3.427486358	0.890116008	2.845894482	2.177010488	6.037253487	1.875640003	5.09046604	0.236620399	0.003710352	0.251137608	0.012513286	0.236766753	0.00696301	0.284941302	0.031026304	0.242533171	0.012508577	3.64E-13	FALSE
4633437.688	4599991.234	Palearctic	1.743164419	4.498602904	0.940631691	2.771970328	0.362082202	1.425842681	1.396499515	3.85022622	0.930510976	2.909915878	0.235055591	0.003825568	0.264346464	0.015182428	0.254429074	0.012064861	0.292904534	0.026243162	0.263461417	0.007698846	3.30E-13	FALSE
4683937.688	4599991.234	Saharo-Arabian	1.77946499	4.571359347	1.099943598	3.347502724	0.516282543	1.840578572	1.166250868	3.71352573	0.932249456	2.620658516	0.231424562	0.001588273	0.258426614	0.012091667	0.246439554	0.008192671	0.276641737	0.034243373	0.238297255	0.007149617	3.85E-13	FALSE
4734437.688	4599991.234	Saharo-Arabian	1.799290111	4.642107989	1.085472984	3.553795277	0.429297622	1.647895792	0.989696847	3.656430463	0.715192708	2.159959369	0.215987812	0.000570026	0.251586041	0.015120403	0.245472959	0.006931083	0.27059591	0.041506413	0.223639746	0.004344678	3.12E-13	FALSE
4784937.688	4599991.234	Saharo-Arabian	1.83993631	4.742456348	1.340264211	4.724972493	0.845500921	2.642785047	1.664706258	8.091426468	1.310245633	3.516668296	0.202801139	1.67E-05	0.228880017	0.002111578	0.201279919	0.001854257	0.251230296	0.005247255	0.208662284	0.003680821	6.19E-13	FALSE
4835437.688	4599991.234	Saharo-Arabian	1.875732086	4.83677469	1.707444522	5.451591734	0.16432255	1.446472735	0.411433645	1.173020523	0.060758291	0.467017603	0.176944352	0	0.248129305	0.000366426	0.419091449	0.005566904	0.26154971	0	0.192105735	1.34E-05	7.70E-12	FALSE
4885937.688	4599991.234	Saharo-Arabian	1.917388782	4.915837641	2.133186627	5.985192944	0.741694092	2.647819949	1.873474377	4.167174511	0.644300586	1.804843789	0.163959181	0	0.230316111	1.82E-05	0.202962706	0.000539866	0.263791617	0	0.184098174	0.000703265	5.92E-12	FALSE
4936437.688	4599991.234	Saharo-Arabian	1.918314659	4.950688945	1.962480453	5.1720921	1.382282135	4.981395003	1.228017617	2.748248046	1.49644869	7.131428495	0.166156294	0	0.18782113	6.27E-05	0.180254007	5.80E-05	0.203837674	0.000696931	0.196880301	0.000754684	5.37E-13	FALSE
4986937.688	4599991.234	Saharo-Arabian	1.932685075	4.999726323	2.487986085	5.416304326	1.145880975	3.513330883	7.781049024	8.825195659	2.034454664	6.4469884	0.148736603	0	0.14334359	0	0.152110655	0	0.104219227	0.012861643	0.173388927	0.001679077	3.12E-13	FALSE
5037437.688	4599991.234	Palearctic	1.957770629	5.035871546	1.186646125	4.225635346	0.699206626	2.24051567	1.566682004	7.733213903	1.296207073	3.507119433	0.149138672	0	0.144186126	0	0.156431382	0	0.164982108	0.000831695	0.149233683	0	6.15E-13	FALSE
5087937.688	4599991.234	Palearctic	1.947699324	5.018968124	0.909936733	2.663233629	0.139328426	0.932746929	1.007780615	2.770480603	0.211077389	1.509094884	0.15602911	0	0.176175449	0	0.334509892	0.000743753	0.21209892	3.45E-05	0.236046039	0	3.74E-13	FALSE
5138437.688	4599991.234	Palearctic	1.942983789	4.999799901	2.04976266	5.475877544	1.001028501	3.015637364	6.056018094	11.70361202	1.778151242	4.820979748	0.160281603	0	0.176645167	0	0.170897729	0	0.217332375	0	0.172733101	5.25E-05	5.58E-13	FALSE
5188937.688	4599991.234	Palearctic	1.948726573	4.993220179	1.160179235	4.087746531	0.692680172	2.195486848	2.000880442	9.99206478	1.605230358	4.374492591	0.150507342	0	0.227912378	0.008725732	0.17507077	0	0.264042718	0.039803838	0.17999085	0.000149365	1.25E-12	FALSE
5239437.688	4599991.234	Palearctic	1.944964376	4.983965586	1.998085262	4.826585174	1.28507637	4.521586262	1.696415078	2.824500511	1.784719585	8.704697611	0.13942419	0	0.179417449	0.001322898	0.161110165	0.000242033	0.293507719	0.060346884	0.175192265	0.009751919	1.30E-12	FALSE
5289937.688	4599991.234	Palearctic	1.941464214	4.990451834	2.378652494	6.311515295	1.479757213	5.465669554	0.360472732	0.856357554	1.36173129	6.675698641	0.132095926	0	0.195882435	8.89E-05	0.172941917	0	0.253382012	0.003784784	0.202652286	0	2.57E-13	FALSE
5340437.688	4599991.234	Palearctic	1.932232378	4.97978853	2.410730197	6.395045087	2.044122983	6.144120139	0.371066299	1.011483266	3.004261721	6.005045258	0.125170357	0	0.205125653	8.78E-05	0.175288458	0	0.264991071	0.016250328	0.215980924	0	2.71E-13	FALSE
5390937.688	4599991.234	Palearctic	1.931123322	4.959416428	2.601202011	6.822224938	1.623289988	5.146105194	0.461958667	1.161953639	0.425939912	1.177629178	0.109092844	0	0.2403596	5.08E-05	0.158840914	0	0.285555105	0.000871822	0.167500761	0	1.96E-13	FALSE
5592937.688	4599991.234	Palearctic	1.91979196	4.935034141	2.700099828	7.022505844	1.747191326	5.385716748	0.489614245	1.209898061	0.487957191	1.219570944	0.07981605	0	0.180728137	0	0.180746129	0	0.206170729	0.000671014	0.184194519	0	9.27E-14	FALSE
5643437.688	4599991.234	Palearctic	1.900573304	4.893473055	2.700862131	7.026426123	1.780539788	5.420621288	0.480724516	1.197546669	0.495029407	1.217005988	0.071037374	0	0.175329877	0	0.170147683	0	0.199472628	0.000321696	0.173974623	0	9.27E-14	FALSE
5744437.688	4599991.234	Palearctic	1.879236749	4.820990169	1.817996475	4.702356209	1.205129346	3.84788158	1.227538256	3.090060218	1.106149391	3.70814161	0.077302463	0	0.156316897	0	0.154989074	0	0.209788341	0.000273826	0.172492918	0.000986536	1.02E-12	FALSE
5845437.688	4599991.234	Palearctic	1.827245563	4.711664602	1.880787854	4.723095384	1.032479428	3.083440857	2.133331242	3.867728626	1.120857204	3.098245813	0.096465091	0	0.230536131	0.000826257	0.17072751	0	0.292838877	0.062543497	0.187405255	0	1.79E-13	FALSE
5895937.688	4599991.234	Palearctic	1.794111215	4.609988686	2.123413009	5.157125898	0.997416813	2.971220918	5.063026137	8.073798209	1.490475474	4.086761104	0.104188072	0	0.222414967	0	0.175453941	0	0.255679161	0	0.197105852	0	1.03E-12	FALSE
-10415562.31	4529291.234	Nearctic	1.401872274	3.604579949	2.327219517	4.477171286	0.786525309	2.56552018	0.688547137	0.810810692	0.229634446	0.709557158	0.375905696	0.083656419	0.388868207	0.100311018	0.427956551	0.102097414	0.390189307	0.105880854	0.428791642	0.1160848	6.26E-11	FALSE
-10213562.31	4529291.234	Nearctic	1.67639482	4.306566399	1.414281398	4.016291071	1.183061486	3.660268243	0.582345182	2.25550013	1.219719355	3.520746307	0.364357844	0.053900044	0.430358787	0.096630612	0.416336382	0.069993359	0.499671845	0.102555956	0.436206264	0.076278659	2.13E-11	FALSE
-10163062.31	4529291.234	Nearctic	1.709758595	4.389001404	1.533386889	4.228263577	1.144335231	3.653922923	0.939318224	2.590161509	1.114038173	3.587952211	0.358919507	0.054903705	0.401400515	0.079139895	0.408992591	0.068717066	0.476161687	0.106412231	0.421145414	0.093638367	1.26E-11	FALSE
-10112562.31	4529291.234	Nearctic	1.744266325	4.473795661	1.816736568	4.961957094	1.804107588	5.064613465	1.110121962	2.935813922	1.45794228	3.34211719	0.358319817	0.057352	0.385163686	0.072661637	0.405371365	0.054622163	0.425446128	0.084505471	0.430890879	0.092223506	1.98E-11	TRUE
-10062062.31	4529291.234	Nearctic	1.746922195	4.512466671	1.746536806	4.617854671	1.697213372	5.022425058	0.884607388	2.332305725	2.78450033	6.268566271	0.363409598	0.053585018	0.396177506	0.066486907	0.382814468	0.040800447	0.402820425	0.073896702	0.359032192	0.007009878	2.51E-11	FALSE
-10011562.31	4529291.234	Nearctic	1.768062323	4.54622761	1.814938206	4.564780084	1.075611037	3.531261408	1.842958013	3.444990417	1.051837278	3.811761698	0.36357731	0.053795459	0.386341637	0.065715882	0.374682769	0.043342452	0.450187942	0.118053148	0.393553052	0.066678783	1.82E-11	FALSE
-9961062.312	4529291.234	Nearctic	1.776871077	4.603922277	1.867285544	4.923740649	1.179610593	4.032996528	1.971101481	3.667696041	1.193997805	4.860272979	0.362083479	0.05008087	0.403764317	0.083281171	0.368415668	0.043633985	0.433852103	0.167162169	0.390194629	0.071396303	3.51E-11	FALSE
-9910562.312	4529291.234	Nearctic	1.80988017	4.659642091	1.986649285	5.542536316	1.876579521	5.632317739	1.124316791	2.992430495	1.682746966	4.015253838	0.333666445	0.037826906	0.345615905	0.079776903	0.35155103	0.018358137	0.393542229	0.067059202	0.362246072	0.00061989	2.34E-11	FALSE
-9860062.312	4529291.234	Nearctic	1.831586265	4.713198795	1.016303786	3.261711017	0.51624517	1.778277755	1.007618551	3.420350208	0.818747862	2.309609835	0.317831865	0.028492182	0.347170323	0.048717774	0.303717567	0.003717304	0.358934971	0.064805003	0.318730497	0.00601529	8.50E-12	FALSE
-9658062.312	4529291.234	Nearctic	1.903108445	4.897555814	1.792286293	4.727054392	1.084707332	3.439749088	1.38447972	3.245871275	1.065974337	3.444678959	0.295232923	0.027959247	0.319995412	0.060669697	0.23506213	0.015018908	0.367810726	0.08743581	0.247625294	0.022913553	3.00E-12	FALSE
138937.6881	4529291.234	Saharo-Arabian	1.761744324	4.542029026	1.942198935	6.730371	0.207370974	1.548705287	0.416815559	1.543950578	0.071658124	0.45353569	0.237545966	0.018354198	0.317061663	0.054250713	0.218650445	0.010853767	0.331317738	0.067297441	0.063051513	0.004295364	3.84E-13	FALSE
290437.6881	4529291.234	Saharo-Arabian	1.942116725	5.016980714	2.021043877	5.765675293	0.792013362	2.770907754	1.328125746	3.264868171	0.714467105	2.023103708	0.192880813	0.002817308	0.264756885	0.006364543	0.220949795	0.002707125	0.294243879	0.003901634	0.238768512	0.008841979	2.32E-12	FALSE
340937.6881	4529291.234	Saharo-Arabian	1.949873881	5.011290552	2.473147987	6.633269847	1.351607177	4.649666588	1.361938577	2.64845108	0.993005352	3.915026683	0.176556811	0.003163959	0.27246092	0.012545163	0.198058309	0.008342221	0.379705587	0.111831613	0.22456734	0.030871362	2.36E-12	FALSE
391437.6881	4529291.234	Saharo-Arabian	1.951924334	5.02242299	2.435408993	6.286597683	1.194654856	3.907211455	2.474441523	4.056274804	1.070962893	3.383253085	0.162744674	0.004493071	0.237076841	0.011208304	0.179528901	0.004039046	0.212057682	0.045052276	0.197230326	0.014873052	3.07E-12	FALSE
441937.6881	4529291.234	Saharo-Arabian	1.939020661	5.012849506	1.723363185	5.156527654	0.698250974	2.415735724	1.86498968	5.738980952	0.980207726	2.7450725	0.165495977	0.005839661	0.23966422	0.001789473	0.169269713	0.002954739	0.282482216	0	0.189635441	0.007213476	3.30E-12	FALSE
492437.6881	4529291.234	Saharo-Arabian	1.943407182	5.011782154	1.613898343	5.070046939	0.620044014	2.265391373	1.243367172	4.276273959	0.790464534	2.255328654	0.158059038	0.008444482	0.221642953	0.00097697	0.155894344	0.003087059	0.255475034	0	0.174536558	0.009474037	2.86E-12	FALSE
542937.6881	4529291.234	Saharo-Arabian	1.917231392	4.984923166	1.607566405	5.044733386	0.585159837	2.2175244	1.082148103	3.335754899	0.660031948	1.931367668	0.164490309	0.012360852	0.21081648	0.00552564	0.145240223	0.00397849	0.240449113	0.000802767	0.168936234	0.011568622	2.80E-12	FALSE
593437.6881	4529291.234	Saharo-Arabian	1.911491381	4.954650655	2.301532628	6.347855529	0.770200422	2.780435525	0.608014105	1.388418137	0.317818015	0.933467748	0.16302457	0.012382371	0.204918278	0.011040191	0.142990142	0.001943452	0.226096999	0.026137513	0.153706066	0.009483539	5.50E-13	FALSE
643937.6881	4529291.234	Saharo-Arabian	1.902275899	4.918463441	2.361650123	6.478014327	0.948873148	3.229967267	0.47200659	1.186806052	0.305338425	0.899667517	0.16978308	0.014267933	0.221323694	0.017557714	0.134398108	0.005591686	0.269121218	0.034813173	0.153790223	0.015923409	3.84E-13	FALSE
694437.6881	4529291.234	Saharo-Arabian	1.878748883	4.868133119	2.834927923	6.173225467	0.970341994	3.216694407	1.008417925	1.660541074	0.451346454	1.312234941	0.178726889	0.018412181	0.180269942	0.03352432	0.126757038	0.009445128	0.206910878	0.033592106	0.143432615	0.022145507	4.24E-13	FALSE
744937.6881	4529291.234	Saharo-Arabian	1.862603037	4.799699819	2.481384543	6.800853016	1.232005261	4.333296608	0.444191712	1.174549795	0.338509433	1.161662783	0.189241414	0.026003545	0.179861304	0.030635032	0.122228152	0.015359854	0.203044612	0.040281883	0.128414203	0.026318594	3.84E-13	FALSE
795437.6881	4529291.234	Saharo-Arabian	1.736478233	4.475162642	1.472030336	4.831981364	0.731226689	2.511177577	0.587292792	1.541033739	0.45103372	1.275407205	0.228161608	0.037932541	0.188309537	0.037119204	0.174058285	0.030732763	0.185227116	0.050515621	0.176992823	0.04298888	5.44E-13	FALSE
845937.6881	4529291.234	Saharo-Arabian	1.663649521	4.266723137	2.07079118	5.674293725	1.245482405	4.275139237	0.579102452	1.640654573	0.938204989	4.024720062	0.247725578	0.041870643	0.272761339	0.049946588	0.212420992	0.038551536	0.275862993	0.056597407	0.22642114	0.040246168	1.17E-12	FALSE
896437.6881	4529291.234	Saharo-Arabian	1.587844029	4.068197554	2.008460184	5.387550668	0.525081398	2.068764136	0.846350327	2.025291151	0.363367193	1.074425287	0.264533948	0.04562195	0.275988327	0.067151354	0.220080316	0.038203079	0.277467904	0.064491092	0.21621886	0.052974857	2.48E-12	FALSE
3269937.688	4529291.234	Saharo-Arabian	1.766032763	4.549938793	2.118031693	4.904682523	1.139230581	3.785782355	4.186688909	5.840504929	1.947090938	8.169201782	0.15481831	0.013126157	0.318619069	0.070303062	0.203130347	0.032803186	0.103166277	0.143543432	0.228594548	0.07332863	4.43E-13	FALSE
3320437.688	4529291.234	Saharo-Arabian	1.819629275	4.701221826	1.937542718	4.616179088	1.170881818	4.114877165	2.958406414	4.396623119	1.839879028	8.870762684	0.138542251	0.014929704	0.317604626	0.058572034	0.186057064	0.03209397	0.314385767	0.222686093	0.189945924	0.058988576	6.89E-13	FALSE
3370937.688	4529291.234	Saharo-Arabian	1.853971243	4.774383096	1.985345993	5.220717285	1.938675151	5.359552092	0.839091964	2.434537079	3.200677185	5.80962122	0.137513632	0.011609414	0.317670064	0.053104869	0.184490025	0.027728838	0.356064855	0.088749148	0.194779776	0.027181957	2.18E-12	FALSE
3421437.688	4529291.234	Saharo-Arabian	1.877952453	4.830382835	2.01913978	5.286376145	2.002415394	5.535821452	0.955034408	2.67386558	3.000165549	5.199824305	0.117660393	0.015225307	0.294211086	0.046757864	0.175706358	0.02910168	0.345571031	0.082496326	0.204834643	0.025896541	2.86E-12	FALSE
3471937.688	4529291.234	Saharo-Arabian	1.882287533	4.82456834	2.014225513	5.337963723	2.070192746	5.641012321	0.970660173	2.630757514	3.255607272	5.316283134	0.100911417	0.015325459	0.272534891	0.042666063	0.155261826	0.029724153	0.327583664	0.070151076	0.145939512	0.025388556	1.75E-12	FALSE
3522437.688	4529291.234	Saharo-Arabian	1.884708494	4.830589534	1.830963811	4.957980476	2.365150776	6.320583861	0.605894792	2.124197949	6.100859386	9.257777417	0.101440462	0.01186058	0.206303109	0.032446065	0.157215365	0.031460862	0.295350878	0.068229	0.190487389	0.022584919	7.17E-13	FALSE
3572937.688	4529291.234	Saharo-Arabian	1.875409746	4.831075416	1.993648753	5.155054506	2.545876961	6.64089991	0.649982081	2.058311394	6.070942427	9.364312485	0.090122643	0.00805106	0.180987015	0.024333504	0.15674203	0.030136449	0.302689285	0.065837574	0.203049314	0.022937976	6.07E-13	FALSE
3623437.688	4529291.234	Saharo-Arabian	1.885838324	4.852862583	2.168105961	5.474219456	2.803068572	6.873655391	0.653118466	2.34199462	5.464110144	7.083905533	0.088990967	0.015248337	0.142177204	0.028790271	0.152380133	0.016573855	0.247301356	0.059309558	0.142981537	0.071476092	5.82E-13	FALSE
3673937.688	4529291.234	Saharo-Arabian	1.894130649	4.879529334	2.193469906	5.459565687	2.630483702	6.370011936	0.705752187	2.966341975	2.869543592	3.873822316	0.094702629	0.005906805	0.098987202	0.024521371	0.133397843	0.016846576	0.223332921	0.035789918	0.212120437	0.150287796	3.18E-13	FALSE
3724437.688	4529291.234	Saharo-Arabian	1.901788608	4.876443189	1.98438877	5.044628941	2.281716511	5.807664569	0.614773204	3.200905529	1.34651613	2.076878767	0.115037528	0.005386149	0.143244826	0.010076581	0.14454769	0.008206296	0.272270283	0.02467931	0.331553078	0.078800358	8.76E-13	FALSE
3774937.688	4529291.234	Saharo-Arabian	1.902819525	4.885509274	1.968608885	5.032928103	2.151311166	5.608223093	0.78651014	3.660538213	1.017795319	1.851195447	0.116930924	0.001099397	0.138119767	0.011008888	0.178384711	0.000469469	0.285142871	0.011403476	0.343309392	0.077529972	8.13E-13	FALSE
3825437.688	4529291.234	Saharo-Arabian	1.906807068	4.918432349	1.976472049	5.15165756	2.702277507	6.450438325	0.512362096	2.897384075	3.781664152	4.562834925	0.133187109	0.000483408	0.16055334	0.003526597	0.162928984	0.001232973	0.295533402	0.024909075	0.16177978	0.100979522	7.85E-13	FALSE
3875937.688	4529291.234	Saharo-Arabian	1.91914649	4.928825041	2.020338884	5.645003932	2.05736975	5.800657202	1.317062838	3.335883928	1.158765529	3.037539347	0.152359391	0.000306837	0.22134067	0.003704652	0.201753604	0.000885511	0.293162925	0.009730796	0.359108751	0.048459887	6.23E-13	FALSE
4330437.688	4529291.234	Palearctic	1.818644922	4.675551729	1.713143457	4.4586368	0.944706685	2.850289438	1.778901225	3.629940109	1.019756119	2.766971483	0.218627324	0.000241291	0.238251847	0.030836069	0.233161491	0.001652451	0.231131016	0.044310538	0.241117084	0.003574134	4.86E-13	FALSE
4380937.688	4529291.234	Saharo-Arabian	1.803321958	4.651489841	1.874328596	4.697877493	1.071059535	3.309203965	1.767996048	3.562404193	1.031451888	3.123584459	0.220486821	4.74E-05	0.241677785	0.00388295	0.229793603	0.001808728	0.246654719	0.03340362	0.249089903	0.003738888	4.02E-13	FALSE
4431437.688	4529291.234	Saharo-Arabian	1.787137412	4.611802655	1.886631269	5.144201392	0.984667255	2.955527259	4.307670628	9.064960333	1.458427824	3.973300041	0.225214506	0.00051725	0.248068066	0.000155958	0.228121519	0.001208956	0.261679355	0	0.243648308	0.002547191	4.20E-13	FALSE
4481937.688	4529291.234	Saharo-Arabian	1.773762517	4.564782979	0.885556451	2.533270054	0.128214614	0.846787861	0.916550754	2.47958499	0.171486112	1.300210598	0.225350875	0.001061331	0.240754057	0.017396989	0.302943195	0.021103935	0.245986713	0.032326608	0.255085005	0.000413806	5.96E-13	FALSE
4532437.688	4529291.234	Saharo-Arabian	1.764445483	4.551127685	0.784818528	2.281900931	0.080948284	0.546920751	0.864740132	2.32401871	0.039200104	0.768964313	0.222836554	0.001429088	0.236327142	0.008976084	0.481571362	0.095010624	0.226516399	0.022803447	0.421769092	0.036705638	4.88E-13	FALSE
4582937.688	4529291.234	Saharo-Arabian	1.777385879	4.59053872	0.842904025	2.452980206	0.084223372	0.644126184	0.879542493	2.406861418	0.068618787	0.946279936	0.23008913	0.002100256	0.240268855	0.005257718	0.384850219	0.079538929	0.256410552	0.007699972	0.291703612	0.014807074	4.81E-13	FALSE
4633437.688	4529291.234	Saharo-Arabian	1.794786497	4.625143787	1.177136331	3.78568859	0.599482732	1.99616337	1.060658214	3.760104737	0.862789	2.35859081	0.233792303	0.002298339	0.237660492	0.005401302	0.231383222	0.008481278	0.256015975	0.010942684	0.243198059	0.006616492	5.32E-13	FALSE
4683937.688	4529291.234	Saharo-Arabian	1.828051057	4.701348787	2.239541458	6.12325917	1.01413408	3.407393813	0.676215013	1.669565314	0.501470139	1.465005458	0.221659037	0.001152798	0.268969277	0.005050431	0.257028711	0.006852681	0.294328755	0.042593975	0.248385753	0.009195913	1.63E-11	FALSE
4734437.688	4529291.234	Saharo-Arabian	1.844218915	4.762727904	2.2755969	6.215167722	1.070831631	3.641905612	0.756628732	1.779810709	0.541722634	1.637978597	0.213573789	0.000426339	0.264702491	0.005081643	0.23982959	0.006720489	0.306437421	0.027167213	0.230037686	0.007483501	1.99E-11	FALSE
4784937.688	4529291.234	Saharo-Arabian	1.880460708	4.819421089	2.259848029	6.040681504	1.025533317	3.408666575	0.956711789	2.016965734	0.580557688	1.648814441	0.188779909	0.000169727	0.235450494	0.001680676	0.227701792	0.002285765	0.258490405	0.016736026	0.212801479	0.003856904	2.05E-11	FALSE
4835437.688	4529291.234	Saharo-Arabian	1.906753366	4.894631734	1.572002894	5.266231856	0.690936854	2.420819081	1.83137706	8.502182996	1.138195289	3.149891255	0.171784911	0	0.240064618	0	0.203170817	0.000238307	0.268306707	0	0.205116249	0.000827958	5.38E-12	FALSE
4885937.688	4529291.234	Saharo-Arabian	1.941480211	4.991167881	2.284246945	6.132159774	1.661219314	5.954745426	0.678395422	1.578555171	1.705464646	8.245619357	0.16484143	0	0.198630415	0	0.171629933	6.24E-05	0.249104908	0.005092419	0.196834089	9.06E-05	4.46E-12	TRUE
4936437.688	4529291.234	Saharo-Arabian	1.954694563	5.014857094	2.605235523	7.117933807	1.528217051	5.154615861	0.452557764	1.161249485	0.381532787	1.172970741	0.167102024	0	0.209597001	0	0.199412446	0.000269324	0.217891296	6.60E-05	0.195403927	0.000149889	2.02E-11	FALSE
4986937.688	4529291.234	Saharo-Arabian	1.946806628	5.003422765	1.797865217	4.824729261	1.183213087	3.863411797	1.059516376	2.883653692	1.093584763	3.764242879	0.171171472	0	0.177299196	0	0.185411776	0.000597939	0.245883917	0.006940868	0.191128018	0.006971373	3.55E-13	FALSE
5037437.688	4529291.234	Saharo-Arabian	1.941287799	5.003510265	1.278153376	4.142444152	0.707867599	2.280761737	1.225714966	4.195742234	0.94473833	2.575174705	0.166459604	0	0.170391367	0	0.187582761	0	0.198420043	0	0.171077031	0	2.27E-13	FALSE
5087937.688	4529291.234	Saharo-Arabian	1.943127649	5.008277077	1.547118302	4.609775896	0.825573054	2.589384649	2.146445514	7.156328208	1.238517316	3.359307855	0.167170114	0	0.170983853	0	0.171280509	0	0.211003087	0	0.164989985	0	4.57E-13	FALSE
5138437.688	4529291.234	Saharo-Arabian	1.950920465	4.999069916	1.388939579	4.732254565	0.832418067	2.572673479	2.326804925	11.25903033	1.602566588	4.304336149	0.164052042	0	0.172681365	0	0.179960467	0	0.210768867	0	0.173950896	0	7.99E-13	FALSE
5188937.688	4529291.234	Saharo-Arabian	1.935144529	4.964658729	1.589492484	4.166675599	0.700331216	2.269758073	2.016119637	4.166938224	0.947469313	2.578200062	0.159600975	0	0.257294943	0.001101494	0.212879694	0	0.296733455	0.001180389	0.192002767	3.60E-05	3.64E-13	FALSE
5239437.688	4529291.234	Saharo-Arabian	1.92116389	4.958114048	1.897892283	4.771493578	1.056406404	3.21743923	3.09928253	5.108292319	1.332900164	3.77998995	0.161572101	0	0.284407891	0.00308932	0.198331931	0	0.275292613	0.060335219	0.191347104	0.000771577	5.08E-13	FALSE
5289937.688	4529291.234	Saharo-Arabian	1.930741394	4.9538973	2.266240917	5.853562189	1.177134395	4.003200399	1.093575596	1.990030329	0.692650622	2.769352129	0.146091214	0	0.236316142	0.004582399	0.187966875	0.000182556	0.310255977	0.042426435	0.187004249	0.008567867	2.39E-13	FALSE
5340437.688	4529291.234	Saharo-Arabian	1.92656411	4.962681562	2.302028606	6.17310029	1.059760104	3.585525658	0.500494202	1.169632916	0.334006729	1.05829423	0.130631336	0	0.268487483	0.001679094	0.18275993	8.62E-05	0.31718232	0.009694628	0.170416286	0.001299073	1.94E-13	TRUE
5390937.688	4529291.234	Saharo-Arabian	1.91849788	4.934339087	2.410883291	6.45734807	1.320745133	4.569032729	0.436044298	1.12674273	0.342844494	1.150998357	0.121575253	0	0.26712056	0.00031116	0.163060296	0	0.295094594	0.001224037	0.163792015	0	1.89E-13	FALSE
5441437.688	4529291.234	Saharo-Arabian	1.927168501	4.967078776	2.613319064	6.780705176	1.96848337	5.73555077	0.4611533	1.148949594	1.110763159	2.18681445	0.095095399	0	0.219170558	0	0.140776011	0	0.261031457	0.001206933	0.140043376	0	2.18E-13	FALSE
5744437.688	4529291.234	Saharo-Arabian	1.853670098	4.762570503	0.908702831	2.698215163	0.642929001	1.922328758	2.285427541	7.706761264	2.056731721	5.474562621	0.072698223	0	0.170712184	0.023761413	0.147185241	0	0.211374057	0.02920585	0.156823085	0	3.68E-13	FALSE
5794937.688	4529291.234	Saharo-Arabian	1.797843874	4.642769081	0.889681003	2.481549285	0.607340306	1.83618034	2.233638684	6.036749317	1.971037311	5.298184086	0.102759527	0	0.177258942	0	0.156271698	0	0.221773241	0.000217336	0.170537924	0	3.13E-13	FALSE
-10415562.31	4458591.234	Nearctic	1.320313171	3.394335361	1.158525595	3.194324627	0.362978506	1.298911963	0.877153974	1.977922771	0.373163528	1.055904307	0.367631399	0.082400885	0.407336076	0.089998529	0.423863072	0.077012957	0.412420895	0.085422545	0.414951216	0.091241666	7.22E-11	FALSE
-10365062.31	4458591.234	Nearctic	1.40778383	3.623197164	1.445463584	3.893809736	0.711744966	2.223953251	0.586070573	1.351208763	0.481287228	1.355360451	0.356522803	0.07438037	0.392276744	0.101632817	0.387136114	0.075396162	0.355856398	0.103305242	0.393627689	0.08548152	7.22E-11	FALSE
-10314562.31	4458591.234	Nearctic	1.474529081	3.809211394	2.116886514	4.402290346	0.675698248	2.199824977	0.869625963	1.303883936	0.354302138	0.990171609	0.363069772	0.067874676	0.357092401	0.085236814	0.40009271	0.081810791	0.330239699	0.108962815	0.402658585	0.089699321	5.28E-11	FALSE
-10264062.31	4458591.234	Nearctic	1.54891283	3.979347744	0.770894435	2.314630615	0.284321747	1.139271129	0.770148469	2.166005485	0.500659553	1.636071409	0.366496844	0.062277928	0.382931105	0.082184923	0.388820449	0.07278345	0.394257767	0.094463914	0.38038518	0.085726262	2.24E-11	FALSE
-10213562.31	4458591.234	Nearctic	1.633747389	4.212597575	1.493454544	3.849253659	0.81082946	2.460547712	1.610022077	3.263521168	0.834025678	2.354835974	0.362683972	0.052456325	0.387224481	0.069733669	0.393829413	0.061831971	0.371529512	0.089735229	0.400988049	0.080036502	2.55E-11	FALSE
-10163062.31	4458591.234	Nearctic	1.677639582	4.34538436	1.413744455	4.069188931	1.082434932	3.507248402	0.68105021	2.316303436	1.030005306	3.41565404	0.347563884	0.056330895	0.403112336	0.080631835	0.390566203	0.058886052	0.498057779	0.074149316	0.412407417	0.069678849	2.60E-11	FALSE
-10112562.31	4458591.234	Nearctic	1.714958086	4.41167583	1.819930804	5.001428355	1.889381595	5.183610833	1.052486127	2.823519481	1.882058442	3.691942361	0.347431973	0.050828118	0.366801468	0.058066018	0.368299528	0.044470184	0.391951846	0.05316306	0.377661154	0.086491598	3.36E-11	TRUE
-10062062.31	4458591.234	Nearctic	1.730650993	4.461506946	1.133659672	3.812465105	0.729186975	2.285068635	1.177099673	4.930821801	1.011593284	2.733102883	0.34373888	0.050017116	0.374173387	0.052302469	0.350120023	0.028562147	0.389522909	0.07059765	0.35747564	0.027184852	2.40E-11	TRUE
-10011562.31	4458591.234	Nearctic	1.752483094	4.51572077	1.501336614	4.266704593	0.840708631	2.59192699	1.611538658	3.982869909	0.909499013	2.458286605	0.346720319	0.049908026	0.411270891	0.036046041	0.35802315	0.023145993	0.442846567	0.010110656	0.363846304	0.022139017	1.40E-11	FALSE
-9961062.312	4458591.234	Nearctic	1.770529193	4.589614732	2.003700906	5.653142358	2.113455567	6.035937766	1.053995825	2.894128434	2.191091022	4.488620646	0.336959513	0.042819299	0.341525764	0.061304499	0.329402267	0.016226416	0.387277802	0.04354156	0.31751701	0.020395371	3.23E-11	FALSE
-9910562.312	4458591.234	Nearctic	1.792825901	4.635862292	1.78524251	4.667203563	1.054773248	3.347228246	1.579289319	3.254287782	0.984076574	3.059497233	0.327734261	0.035010247	0.402502573	0.051641025	0.331852287	0.015810293	0.356197608	0.106984887	0.346262406	0.028926671	2.54E-12	FALSE
-9860062.312	4458591.234	Nearctic	1.809547186	4.658273881	0.957338002	3.031496232	0.474097553	1.670513064	0.958891312	3.083454453	0.775510367	2.231448551	0.315616833	0.032290083	0.344986823	0.043788361	0.292940734	0.003567569	0.364257275	0.059547744	0.311982924	0.006578335	1.71E-12	FALSE
-9759062.312	4458591.234	Nearctic	1.814789938	4.716276632	0.931759672	3.073692108	0.399809758	1.531295514	0.936560132	3.268247137	0.697398468	2.150182795	0.285093924	0.020213069	0.294546673	0.040434214	0.251402341	0.000862069	0.3297738	0.060631887	0.273143937	0.002285019	3.00E-12	FALSE
-9658062.312	4458591.234	Nearctic	1.872606635	4.832607333	1.514313196	4.24691019	0.786227127	2.429748144	1.739377499	3.965248519	0.96796682	2.594082115	0.301630842	0.024355961	0.277975855	0.035187839	0.225970931	0.002998281	0.300191443	0.026594556	0.243009768	0.005979468	3.00E-12	FALSE
-9607562.312	4458591.234	Nearctic	1.886651416	4.849306476	1.62766292	4.557343935	0.893790057	2.734811567	1.696596244	3.813446557	0.996556509	2.722917511	0.301330371	0.028325302	0.289998476	0.052111677	0.246692874	0.008519869	0.261001186	0.066175756	0.262708834	0.012756047	3.00E-12	FALSE
-9304562.312	4458591.234	Nearctic	1.787231543	4.620299013	1.456844773	4.346494551	0.752475514	2.362535606	1.590535528	4.233561365	0.952507215	2.600741117	0.224833292	0.005380114	0.282019943	0.025628562	0.236062708	0.002373186	0.306894156	0.017804592	0.246353294	0.004437645	3.00E-12	FALSE
-265062.3119	4458591.234	Saharo-Arabian	1.665340823	4.301387941	1.112687309	3.383602928	0.869034542	2.866997187	2.06973696	5.694963612	1.76143522	4.843417355	0.201560291	0.021086851	0.281408477	0.050718434	0.251877561	0.040367146	0.330311246	0.069553054	0.301566583	0.053708717	1.99E-13	FALSE
-113562.3119	4458591.234	Saharo-Arabian	1.727824818	4.466700319	1.275229158	4.534771245	0.044311482	0.550233366	0.27357591	0.971179809	0.004212908	0.13800126	0.223344338	0.023104249	0.331344743	0.080615981	0.554356557	0.066545668	0.34085771	0.117575037	0.741538844	0.041036123	2.48E-13	FALSE
-63062.31194	4458591.234	Saharo-Arabian	1.769867986	4.568813201	1.311181838	5.038617605	0.058671182	0.506913203	0.298275404	1.284458426	0.002228799	0.122598471	0.215536959	0.024498567	0.345468363	0.086887495	0.39913216	0.075649332	0.355179378	0.105699036	0.732961041	0.060235835	4.06E-13	FALSE
-12562.31194	4458591.234	Saharo-Arabian	1.811742299	4.644346017	1.534991247	5.558393413	0.158155887	1.109125106	0.273428984	1.144839625	0.045031617	0.306965192	0.214240579	0.018695655	0.293474504	0.050683286	0.280069165	0.017637303	0.305635732	0.039445872	0.092054831	0.008750791	1.20E-13	FALSE
37937.68806	4458591.234	Saharo-Arabian	1.853616613	4.719878833	1.75891135	6.0562918	0.273009668	1.740826057	0.28145579	1.080372935	0.107658063	0.539112696	0.213528789	0.013822243	0.283375145	0.028044948	0.19549415	0.013963717	0.292709416	0.041232577	0.189641788	0.015745461	1.97E-13	FALSE
88437.68806	4458591.234	Saharo-Arabian	1.870002664	4.786556425	2.077391976	6.325350125	0.331554439	1.90334144	0.553005103	1.525147519	0.170147354	0.706226187	0.212617216	0.013638507	0.299195744	0.052819829	0.220432375	0.012383592	0.309892882	0.062464871	0.271272137	0.023964256	3.31E-13	FALSE
138937.6881	4458591.234	Saharo-Arabian	1.908537226	4.905534554	2.081382714	6.082918389	0.469388883	2.159421642	0.738223521	1.930849806	0.316625142	1.057134807	0.208726999	0.00964311	0.293837572	0.042359418	0.24773859	0.010403265	0.312066467	0.045999806	0.273023737	0.021780907	7.12E-13	FALSE
189437.6881	4458591.234	Saharo-Arabian	1.985196329	5.134673871	1.987413139	5.717363015	0.866285068	2.949764467	1.439211945	3.449284069	0.799494194	2.238923756	0.198561287	0.001581482	0.276006816	0.016060343	0.24786221	0.003936313	0.303047107	0.013482143	0.262212403	0.008513756	3.38E-12	FALSE
239937.6881	4458591.234	Saharo-Arabian	2.016235422	5.199691459	1.578969865	4.993334396	0.674310763	2.412950949	1.229366353	3.799123116	0.821768004	2.314438829	0.192860269	0.001651493	0.277474434	0.01156628	0.232367797	0.002404544	0.311480591	0.019015821	0.253425796	0.007478524	3.59E-12	FALSE
290437.6881	4458591.234	Saharo-Arabian	2.038063155	5.25119591	2.467875548	5.951070006	1.027653227	3.30178576	2.766292043	5.046831472	1.093223336	3.081430921	0.171271053	0.001620081	0.251439515	0.006825063	0.213162996	0.003396504	0.239796801	0.005337706	0.237682466	0.011135296	4.94E-12	FALSE
340937.6881	4458591.234	Saharo-Arabian	2.025405949	5.226618133	2.321035256	6.030812727	1.296601811	4.355865945	2.449586375	4.116864675	1.30040547	5.006810799	0.154653739	0.001873521	0.250263684	0.018290428	0.193291787	0.007660533	0.255570611	0.090182417	0.227719878	0.033781212	4.64E-12	FALSE
391437.6881	4458591.234	Saharo-Arabian	2.010032654	5.201881003	2.568738629	6.97323157	1.963069496	6.344609925	0.853546375	2.479949346	1.876105142	5.544841713	0.149760014	0.00237134	0.239452086	0.010237355	0.189747438	0.000275157	0.314263386	0.024026738	0.254303993	0	4.15E-12	FALSE
441937.6881	4458591.234	Saharo-Arabian	2.000189022	5.177956539	2.458340335	6.655990459	1.8276525	6.130338574	0.990823576	2.72082744	1.715492393	5.7500646	0.149548067	0.004134182	0.239482864	0.008774715	0.179737616	0.002312314	0.285801845	0.023645014	0.236692095	0.00012571	3.77E-12	FALSE
492437.6881	4458591.234	Saharo-Arabian	2.005742613	5.17222717	1.217416811	4.087258	0.495599857	1.785005208	1.345138446	5.328842358	1.039989851	2.958322946	0.154438144	0.004858095	0.229176404	0.011231682	0.148129809	0.002575204	0.265306311	0.048592206	0.18972865	0.00992453	4.10E-12	FALSE
542937.6881	4458591.234	Saharo-Arabian	1.97979913	5.11633483	1.587539257	4.863353755	0.618444604	2.221910576	1.23913915	3.728122072	0.749163185	2.148850753	0.155618047	0.005523853	0.234602228	0.01063398	0.178800002	0.003338144	0.299327778	0.016618653	0.208840057	0.014139759	2.46E-12	FALSE
593437.6881	4458591.234	Saharo-Arabian	1.975459288	5.079373526	1.768375182	5.064354194	0.709043293	2.462358492	1.460608615	3.687832314	0.787722476	2.219397853	0.154652666	0.007034491	0.219228349	0.008150142	0.149498174	0.003011707	0.281947788	0.003596549	0.182447022	0.014211498	3.29E-12	FALSE
643937.6881	4458591.234	Saharo-Arabian	1.946742622	5.069766637	1.999715111	5.288322205	1.013898596	3.20566983	3.038716066	5.011237651	1.15609311	3.359662843	0.167637332	0.010196953	0.203227461	0.039777493	0.147820634	0.007174149	0.212095143	0.054240832	0.163326938	0.017401956	9.58E-13	FALSE
694437.6881	4458591.234	Saharo-Arabian	1.924878555	5.005234716	2.091101267	5.33221183	0.883938866	2.880455984	2.071767944	3.636030278	0.868304063	2.43123562	0.174287196	0.011014588	0.172572203	0.021957043	0.138342256	0.00605295	0.159371895	0.047304357	0.147172039	0.01727864	2.37E-12	FALSE
744937.6881	4458591.234	Saharo-Arabian	1.905489335	4.936393565	2.34244899	5.299816926	0.805847655	2.682353077	1.865527471	3.162190038	0.753622769	2.085269251	0.185307759	0.020650346	0.186839879	0.027503925	0.136265036	0.011663845	0.193775693	0.04292651	0.144987245	0.025250692	2.40E-12	FALSE
795437.6881	4458591.234	Saharo-Arabian	1.853258518	4.757265284	2.099355527	5.555694231	0.830384292	2.744721675	2.723134384	4.771486443	0.889595436	2.479311445	0.206404525	0.02946253	0.188565772	0.027044681	0.145690261	0.020289445	0.166091332	0.017165203	0.135599251	0.031731255	1.76E-12	FALSE
845937.6881	4458591.234	Saharo-Arabian	1.671975167	4.333988207	2.078301454	5.611700679	1.228560439	4.26238674	0.718967738	1.7318699	1.079290364	4.969021092	0.247799253	0.039980465	0.263818826	0.048019287	0.194174094	0.035415198	0.256777489	0.053110528	0.202448943	0.045675745	2.05E-12	FALSE
896437.6881	4458591.234	Saharo-Arabian	1.613066994	4.126690917	1.688617522	4.780285995	0.905395839	2.807635355	1.620496815	3.413839157	0.801537342	2.146919445	0.262280436	0.04420871	0.287150877	0.108954248	0.204728188	0.042574178	0.258610425	0.104269361	0.204175216	0.049427952	2.58E-12	FALSE
946937.6881	4458591.234	Saharo-Arabian	1.522100585	3.940038265	1.359766576	5.012841719	0.03652446	0.834940155	0.283865798	1.143318694	0.015954187	0.254319853	0.281590785	0.046733364	0.265389368	0.076921318	0.778822742	0.014702374	0.261993111	0.089523831	0.732456376	0.011071747	3.84E-13	FALSE
3219437.688	4458591.234	Saharo-Arabian	1.655885689	4.298009043	2.114891275	5.288855896	1.041304236	3.484502249	2.735735188	3.84968701	1.294694459	5.098953974	0.184674673	0.020966933	0.340475428	0.084085006	0.23729735	0.043874138	0.15131839	0.154569953	0.268478293	0.098110277	4.49E-13	FALSE
3269937.688	4458591.234	Saharo-Arabian	1.746851267	4.49352718	2.133329665	5.876294719	1.081067026	3.693238713	0.491747251	1.205733542	0.363287378	1.267002135	0.174552689	0.015770481	0.353552187	0.082713888	0.223340856	0.041846687	0.395781221	0.099144365	0.239546389	0.049139585	2.01E-13	FALSE
3320437.688	4458591.234	Saharo-Arabian	1.772910553	4.571426044	1.71011304	4.373579571	1.138218521	3.790155334	1.281086729	3.006109227	1.083762269	3.982227782	0.167982101	0.016199892	0.338917651	0.064943887	0.222725527	0.037796084	0.417442866	0.128456407	0.249326693	0.048592879	9.96E-13	FALSE
3370937.688	4458591.234	Saharo-Arabian	1.802270253	4.64846266	1.819297834	4.777039206	1.340393498	4.483332148	1.12584732	2.598474135	1.480230729	5.368973312	0.156590805	0.015323264	0.336639261	0.063336464	0.203839453	0.027955825	0.374946359	0.087949707	0.228150013	0.025183613	3.19E-12	FALSE
3421437.688	4458591.234	Saharo-Arabian	1.85188457	4.772911723	1.928578352	5.084638877	1.684470711	5.081327851	0.960552242	2.424053152	2.294547919	5.728594104	0.135184732	0.014206048	0.345719954	0.057986725	0.209213749	0.026270981	0.39272951	0.093424554	0.24019607	0.001114862	3.15E-12	FALSE
3471937.688	4458591.234	Saharo-Arabian	1.853007673	4.780691032	2.074458356	5.391246383	2.069431963	5.764991077	0.917283623	2.578223738	3.010525778	5.348902983	0.124602312	0.017344826	0.329077378	0.058751696	0.199682508	0.031096231	0.396004121	0.105720031	0.209754725	0.025916639	3.15E-12	FALSE
3522437.688	4458591.234	Saharo-Arabian	1.856477626	4.791146363	2.055934806	5.43812738	2.13391469	5.806174429	0.89695845	2.529784609	2.962429706	4.973804137	0.119069556	0.013797862	0.261271045	0.034656828	0.180001451	0.031482584	0.3243793	0.066563176	0.193168451	0.020175271	3.17E-12	FALSE
3572937.688	4458591.234	Saharo-Arabian	1.877896359	4.786966144	2.135641651	5.543012079	2.190673606	5.797249701	0.988961569	2.660852657	2.371563308	3.992492827	0.109035425	0.019042981	0.231942948	0.040109361	0.224007369	0.033148792	0.289298655	0.061457628	0.257600223	0.101656343	3.26E-12	FALSE
3623437.688	4458591.234	Saharo-Arabian	1.854769423	4.815898627	2.078855528	5.669698574	2.273707664	6.030768064	0.963514196	2.718351537	2.194501871	3.726260384	0.099631259	0.016194401	0.223988877	0.038478829	0.167474877	0.028061361	0.270960155	0.048288202	0.210608744	0.055868631	1.88E-12	FALSE
3673937.688	4458591.234	Saharo-Arabian	1.889843286	4.821478624	2.163163288	5.743937435	2.176749174	5.85178389	0.997843891	2.817710393	1.403257192	2.864510377	0.097928273	0.009474309	0.171328131	0.033227636	0.134372289	0.023945144	0.239659694	0.040123938	0.296892248	0.055146008	3.86E-13	FALSE
3724437.688	4458591.234	Saharo-Arabian	1.886533268	4.846606718	2.170198944	5.693463162	2.134264419	5.848066961	1.015867683	3.09068183	1.023649301	2.456037648	0.110252447	0.005458028	0.13807002	0.021167624	0.16799868	0.007192994	0.22823729	0.029524129	0.250164726	0.010343199	4.86E-13	FALSE
3774937.688	4458591.234	Saharo-Arabian	1.890487196	4.849145448	2.121721254	5.579668374	2.334532381	5.900720724	0.90075042	3.963305366	0.597955202	1.426640208	0.113317011	0.000448689	0.115394685	0.007175317	0.174192555	0.000485811	0.267640844	0.006504184	0.227689214	0.017818331	1.06E-12	FALSE
3825437.688	4458591.234	Saharo-Arabian	1.90342211	4.877222864	2.025122073	5.155513846	2.559800692	6.243807025	0.656161043	3.294820844	2.828137493	3.469707442	0.118717208	0.000159952	0.148178249	0.007375963	0.120475062	0.001467586	0.310869111	0.007382315	0.166422073	0.138376574	9.81E-13	FALSE
3875937.688	4458591.234	Saharo-Arabian	1.903597908	4.899580503	2.025846213	5.574759722	2.469298719	6.192287145	0.807579976	3.851512681	1.344666205	2.197197602	0.138719822	0.000162582	0.171051831	0.005015647	0.169675679	0.001314509	0.311238453	0.000635442	0.313184452	0.173408704	7.62E-13	FALSE
3926437.688	4458591.234	Saharo-Arabian	1.905846539	4.904036779	1.955252624	5.496517362	2.032513816	5.780568132	1.268663357	3.2581009	1.401465166	3.345375014	0.157664381	0.000516732	0.253816529	0.005469137	0.234166297	0.00246671	0.283113692	0.00479436	0.3148176	0.058842893	9.12E-13	FALSE
4330437.688	4458591.234	Palearctic	1.841645037	4.732763843	1.17670229	3.698073614	0.550832311	1.822139957	1.277657277	4.324613996	0.899303083	2.477533794	0.195404939	0.000239719	0.224642287	0.013014184	0.226687521	0.000971983	0.246228364	0.023686312	0.233950989	0.001833642	1.41E-13	FALSE
4431437.688	4458591.234	Saharo-Arabian	1.832684552	4.73047599	1.91235801	5.147710434	1.375683279	4.663266712	1.199163901	2.962928063	1.271344556	4.787834387	0.215182511	0.00041016	0.218025417	0.000977699	0.249356908	0.001395861	0.234296789	0.023531395	0.27178487	0.000996834	6.45E-13	FALSE
4481937.688	4458591.234	Saharo-Arabian	1.835422783	4.727603063	2.00473093	5.385298511	1.39987388	5.009060009	0.907439547	2.110225726	1.625650607	7.462728115	0.219081745	0.000703266	0.21441972	0.002104337	0.247355594	0.001605134	0.278798704	0.042463122	0.266998192	0.000217295	1.21E-12	FALSE
4532437.688	4458591.234	Saharo-Arabian	1.832492334	4.729540304	1.916991734	5.270916491	1.656275108	5.344072418	0.532702879	1.673698331	2.446615104	7.211415773	0.207734928	0.000611833	0.201725417	0.0016828	0.249214022	3.07E-05	0.233665934	0.011814455	0.309405173	0	2.34E-12	FALSE
4582937.688	4458591.234	Saharo-Arabian	1.845457423	4.729406375	2.002684208	5.427600169	1.598411865	5.361636	0.733294718	1.860520312	2.234458697	7.329269472	0.208232251	0.000827219	0.20026189	0.001600054	0.250790382	0	0.27030358	0.010609949	0.286627774	0	2.38E-12	FALSE
4633437.688	4458591.234	Saharo-Arabian	1.839312858	4.756511072	2.061770644	5.60847988	1.776876185	5.994704628	0.650227397	1.756134765	2.684264197	9.004936239	0.221512222	0.000769135	0.211603226	8.88E-05	0.242214935	0	0.25768098	0.00937197	0.253058163	0	1.40E-12	FALSE
4683937.688	4458591.234	Saharo-Arabian	1.857847194	4.803194531	2.211200697	5.856516005	1.988521195	6.495800859	0.416291476	1.552734561	3.008424317	10.27848415	0.221794732	0.000678603	0.206373838	0	0.228851017	2.55E-05	0.266217522	0.01918934	0.269152101	0	1.55E-12	FALSE
4734437.688	4458591.234	Saharo-Arabian	1.907589719	4.889719259	2.235259622	5.834646355	1.644034243	5.913807617	0.707899216	1.512888187	1.970635785	9.863546485	0.19066907	9.86E-05	0.20458417	0.000412014	0.204003475	0.000693247	0.358191407	0.03712258	0.247815832	0	1.84E-12	FALSE
4784937.688	4458591.234	Saharo-Arabian	1.921649939	4.910021916	2.417444399	6.331912085	2.301046491	6.876165334	0.61839125	1.867315013	3.479195253	8.353932951	0.178394421	0	0.216942876	0	0.19893301	0	0.276643548	0.012034697	0.272657224	0	2.58E-12	FALSE
4835437.688	4458591.234	Saharo-Arabian	1.919829231	4.970982462	2.297094903	6.104530891	2.12448165	6.566025764	0.590188486	1.706055429	3.147325112	8.516497778	0.188798741	0	0.216902294	0	0.208918248	0	0.274326998	0.006297665	0.272317738	0	2.58E-12	FALSE
4885937.688	4458591.234	Saharo-Arabian	1.974619861	5.054678817	2.386613502	6.179645901	2.495591165	6.923771676	0.6031151	1.837894249	4.439790219	7.949477515	0.170445447	0	0.179590167	0	0.176761594	0	0.244754229	0.008152244	0.192133301	0	2.58E-12	FALSE
4936437.688	4458591.234	Saharo-Arabian	1.967648664	5.048061772	2.281015865	5.306762252	1.269039058	4.426548782	2.539292823	3.300945824	1.687534966	8.222618748	0.168628175	0	0.212962044	0	0.177012765	0.000602621	0.170826009	0.108022127	0.191413118	0.024762455	1.56E-12	TRUE
4986937.688	4458591.234	Saharo-Arabian	1.945409835	5.007755038	2.251492749	5.253912755	1.267997164	4.465969552	2.552615749	3.326383353	1.675424684	8.490624758	0.175888418	0	0.171795446	0	0.176638911	0.000276142	0.164096173	0.10317044	0.177372055	0.015374239	2.60E-12	FALSE
5037437.688	4458591.234	Saharo-Arabian	1.940859791	4.999265599	1.991330876	5.298627161	1.4751742	5.686721861	0.624616534	1.439267414	2.009926384	10.82104916	0.177105678	0	0.131775131	0	0.174567703	0	0.192693449	0	0.188683738	0	1.53E-12	FALSE
5087937.688	4458591.234	Saharo-Arabian	1.936376058	4.984137759	2.053648432	5.157517772	0.980164187	3.010655171	4.263307651	7.110461645	1.326617133	3.630959963	0.177966248	0	0.177968222	0	0.180602296	0	0.219163986	0	0.172142925	0	1.03E-12	FALSE
5138437.688	4458591.234	Saharo-Arabian	1.930902019	4.975833044	1.502419276	4.89978665	0.742403338	2.442974194	2.096725695	10.89873419	1.469528073	3.984318152	0.17401359	0	0.17871279	3.42E-05	0.193087299	0	0.200743199	0	0.18062	0	2.61E-13	FALSE
5188937.688	4458591.234	Saharo-Arabian	1.932873731	4.960924461	1.137098533	3.726287893	0.584260746	2.001125905	1.103755933	3.893632064	0.905687106	2.493581738	0.171409359	0	0.220956643	0.001056921	0.199764248	0	0.238465781	0.006219092	0.189752309	0	3.64E-13	FALSE
5239437.688	4458591.234	Saharo-Arabian	1.928723748	4.953480676	1.697628903	4.420456842	0.827004905	2.610894639	2.022080538	4.091566122	0.988069825	2.700121507	0.167340806	0	0.25249336	0.002407281	0.21066931	0	0.279485655	0.001927319	0.198092471	7.73E-05	3.64E-13	FALSE
-10314562.31	4387891.234	Nearctic	1.443071712	3.697439428	1.194261947	3.521174221	0.667381645	2.004503924	1.196350887	3.149962334	0.718686222	1.930346029	0.36757875	0.063745736	0.366843935	0.106695322	0.393868802	0.078312814	0.335951058	0.119626067	0.399101384	0.098354004	2.25E-11	FALSE
-10264062.31	4387891.234	Nearctic	1.500253365	3.877988172	1.250615043	3.677499841	0.703744725	2.065625417	1.28448973	3.440618855	0.779212648	2.026682376	0.331796919	0.052704231	0.336053373	0.085213493	0.35988563	0.067820972	0.319649277	0.109589335	0.36801931	0.083711426	2.25E-11	FALSE
-10213562.31	4387891.234	Nearctic	1.570106269	4.02570873	1.373221942	3.64100987	0.84893181	2.519074824	1.147226314	2.627038882	0.858019197	2.406727558	0.32924022	0.049555483	0.36186117	0.05021107	0.350541261	0.053970466	0.424847237	0.11709456	0.357564198	0.070534026	2.25E-11	FALSE
-10163062.31	4387891.234	Nearctic	1.6243092	4.18155494	1.483337566	3.875568926	0.887997391	2.770994827	1.413726571	2.947498943	0.875226111	2.763641819	0.31929015	0.046378513	0.327462105	0.055812699	0.325247585	0.044800064	0.298920716	0.087109192	0.345194876	0.059324288	2.29E-11	FALSE
-10112562.31	4387891.234	Nearctic	1.665820555	4.295157699	1.726077679	4.676335984	1.919123336	5.102301717	0.892269279	2.429482193	2.990874892	5.130834133	0.323882551	0.045584626	0.332581246	0.039661918	0.300661556	0.037423144	0.334365557	0.048958201	0.271566908	0.054101319	2.86E-11	FALSE
-10062062.31	4387891.234	Nearctic	1.705428583	4.393379624	1.896823666	4.966428502	1.026711774	3.173429218	3.345292109	6.426436052	1.194201441	3.350797301	0.333425128	0.050584251	0.329225108	0.039982798	0.337027278	0.03636991	0.302900648	0.014394034	0.343869003	0.032682175	3.91E-11	FALSE
-10011562.31	4387891.234	Nearctic	1.747410752	4.48326936	2.061300525	5.177298062	1.229037103	3.981435061	2.702478354	4.320396944	1.227913179	4.239421773	0.327963499	0.048533013	0.351643664	0.047672188	0.331288905	0.036959766	0.330195116	0.101832317	0.339560668	0.058329963	2.62E-11	TRUE
-9961062.312	4387891.234	Nearctic	1.781795437	4.573495464	1.864033223	4.932351405	1.267212268	4.381839581	1.725805265	3.160866324	1.405810745	6.153659091	0.320262032	0.043273605	0.359836741	0.060801068	0.314872029	0.027537508	0.407461154	0.151129797	0.321682012	0.036071144	3.72E-11	FALSE
-9910562.312	4387891.234	Nearctic	1.78976779	4.595780452	1.252237694	3.919738624	0.707743446	2.211882462	1.406090945	4.677998406	0.970344132	2.616198079	0.324540921	0.039909559	0.355412232	0.035168324	0.308611111	0.007063702	0.404884041	0.039014433	0.321911687	0.012661051	2.52E-11	FALSE
-9860062.312	4387891.234	Nearctic	1.79324213	4.612265764	0.886853216	2.685755056	0.357198561	1.407709396	1.013327363	2.892773077	0.716691407	2.238971223	0.313473029	0.03421366	0.313166607	0.03075431	0.287025914	0.002862415	0.344014865	0.038476434	0.294423769	0.003816712	1.70E-11	FALSE
-9809562.312	4387891.234	Nearctic	1.799201058	4.639703249	1.414378468	4.138794546	0.765071378	2.360022696	1.556519502	4.037546952	0.939533128	2.522853598	0.297061125	0.027790223	0.296995555	0.01990107	0.247175385	0.004360955	0.348715746	0.011374705	0.26207746	0.008478342	3.28E-12	FALSE
-9759062.312	4387891.234	Nearctic	1.826738427	4.699271519	1.707336791	4.605657681	1.022026256	3.164821486	1.439051502	3.327398401	1.023765236	3.081396469	0.314589449	0.035608935	0.284280741	0.046145527	0.235099765	0.011162321	0.34079855	0.067164574	0.248465815	0.016019878	7.32E-12	FALSE
-9304562.312	4387891.234	Nearctic	1.804277543	4.639196564	0.857803265	2.604946429	0.157700433	0.98846223	0.942298833	2.6367077	0.232410703	1.498219341	0.239851087	0.004440808	0.297109039	0.026648524	0.366164727	0.007635115	0.318414734	0.041800435	0.273403702	0.000766579	2.47E-12	FALSE
-315562.3119	4387891.234	Saharo-Arabian	1.74626066	4.472409856	1.63998786	5.244579241	0.295316424	1.552985965	0.545523997	1.627719638	0.202484344	0.762277774	0.178791006	0.008282072	0.249577548	0.044785674	0.208724156	0.012344517	0.284355266	0.056101488	0.287374845	0.03535421	1.20E-12	FALSE
-265062.3119	4387891.234	Saharo-Arabian	1.763480371	4.563298455	1.112321004	3.570527801	0.392380664	1.453986904	1.107322906	3.426826413	0.800009458	2.294797145	0.186563334	0.011425072	0.270427458	0.054322257	0.228101653	0.023405385	0.302927961	0.066377461	0.274297897	0.048555189	1.53E-12	FALSE
-214562.3119	4387891.234	Saharo-Arabian	1.787269497	4.637655374	1.221907015	3.766715729	0.329087322	1.299493427	0.979629711	2.859282415	0.550812179	1.642158644	0.181814504	0.015411743	0.294610034	0.061331524	0.213710101	0.027470639	0.315078131	0.07894405	0.264278585	0.052422165	1.22E-12	FALSE
-164062.3119	4387891.234	Saharo-Arabian	1.810313718	4.687673908	1.620359358	5.089372376	0.44093906	1.85768711	0.860599689	2.334467717	0.407660541	1.270678231	0.187878272	0.020114419	0.309439067	0.059815261	0.233061063	0.028426946	0.333713475	0.069241468	0.27448315	0.049742696	2.09E-12	FALSE
-113562.3119	4387891.234	Saharo-Arabian	1.824051582	4.73236172	1.499282373	4.765518523	0.281931223	1.406222123	0.621096115	2.008462829	0.27122993	0.944283719	0.209004045	0.017777873	0.303804263	0.063632159	0.243825754	0.022714574	0.320568241	0.072104922	0.283232689	0.043281488	1.36E-12	FALSE
-63062.31194	4387891.234	Saharo-Arabian	1.878505511	4.828802408	1.781754577	4.701821464	0.36054605	1.56496358	0.940985135	2.53243734	0.436362144	1.360265229	0.202429081	0.014984181	0.302121581	0.055099989	0.248180922	0.023327165	0.315325586	0.069962658	0.274594484	0.045475793	2.42E-12	FALSE
-12562.31194	4387891.234	Saharo-Arabian	1.909151091	4.898807919	1.901550951	5.818485828	0.375752856	1.857185976	0.677039985	1.913969851	0.280652309	0.97700241	0.20626198	0.014669562	0.303896141	0.048586545	0.253345811	0.018332915	0.31769402	0.059607742	0.293389808	0.033529246	9.76E-13	FALSE
37937.68806	4387891.234	Saharo-Arabian	1.947735889	5.021869271	2.108626966	5.747051469	0.749007586	2.670304987	1.348063199	3.089909338	0.689674007	1.956625497	0.193988611	0.007436522	0.292329865	0.043152256	0.250871927	0.015549964	0.307115037	0.056583351	0.262905837	0.026501772	2.42E-12	FALSE
88437.68806	4387891.234	Saharo-Arabian	1.969757333	5.087478623	2.154854932	5.888757838	0.75446261	2.694375254	1.475596534	3.336951739	0.707537659	2.000588937	0.192633669	0.005674979	0.280066115	0.035030478	0.247008975	0.011214139	0.305066011	0.036051695	0.261018076	0.022127027	2.67E-12	FALSE
138937.6881	4387891.234	Saharo-Arabian	1.999954643	5.161041687	1.624582826	5.324563065	0.588792346	2.288832344	1.091631505	4.016785071	0.719908207	2.1221013	0.1871702	0.003247663	0.273881644	0.025171841	0.243851015	0.006691808	0.299612901	0.03316164	0.265965831	0.014956266	3.26E-12	FALSE
189437.6881	4387891.234	Saharo-Arabian	2.037919849	5.267067156	2.279776037	6.185282062	1.044782729	3.411453097	2.643813955	5.421426768	1.096643622	3.145213572	0.182515542	0.001260327	0.273943299	0.011368556	0.232427746	0.003560518	0.290855884	0.001534358	0.259055804	0.009380493	4.25E-12	FALSE
239937.6881	4387891.234	Saharo-Arabian	2.065766055	5.286600102	2.218696586	5.827222095	0.986682866	3.244952607	1.434387421	2.975898537	0.80028996	2.329900095	0.179160578	0.00077594	0.280867275	0.021591876	0.230975289	0.003495804	0.267951694	0.07295751	0.252024274	0.014109379	3.40E-12	FALSE
290437.6881	4387891.234	Saharo-Arabian	2.071734925	5.325701268	2.146425203	5.727259206	0.997368481	3.281376974	1.81855685	3.614678309	0.913960818	2.732249423	0.165688856	0.000757452	0.295163333	0.015449915	0.222660867	0.003528291	0.301500609	0.05170322	0.249915093	0.017035801	3.25E-12	FALSE
340937.6881	4387891.234	Saharo-Arabian	2.033360734	5.280052551	2.208028257	5.851302637	1.107843513	3.640658308	2.636911456	4.532392139	1.161084076	3.845011512	0.155067415	0.001005782	0.287782683	0.013694515	0.212151581	0.006173866	0.294754026	0.075758214	0.237782652	0.030130404	4.18E-12	FALSE
391437.6881	4387891.234	Saharo-Arabian	2.024655794	5.229080245	2.275454083	5.976116128	1.212578895	4.025142129	1.93783004	3.477075902	1.066652922	3.863015923	0.146763244	0.000969807	0.280513537	0.017850823	0.202654354	0.008014339	0.326520267	0.068022016	0.234355077	0.028521264	4.11E-12	FALSE
441937.6881	4387891.234	Saharo-Arabian	2.03102583	5.216386695	2.654261999	7.073560706	2.298189553	6.78910198	0.892851392	2.669064657	2.906767259	6.257604357	0.143625303	0.00209155	0.23157475	0.017584124	0.182448071	0.002932245	0.308539483	0.040129479	0.228980565	0	4.42E-12	FALSE
492437.6881	4387891.234	Saharo-Arabian	2.004110978	5.193452195	2.758621336	7.690430647	2.7767816	7.534047024	0.957335327	3.141301982	3.480792173	5.272343741	0.142321563	0.003154666	0.213357633	0.022081878	0.176444241	0.006903698	0.320713823	0.036017575	0.179876732	0.060924983	4.42E-12	FALSE
542937.6881	4387891.234	Saharo-Arabian	1.996038497	5.147851148	2.767854163	7.646493527	2.738210782	7.445021933	1.002220383	3.193070274	3.309574617	4.881741462	0.149027133	0.003849482	0.195926596	0.022698065	0.185539661	0.008113664	0.29808077	0.041949553	0.175444312	0.067182721	4.22E-12	FALSE
593437.6881	4387891.234	Saharo-Arabian	1.969531318	5.065310504	2.566747501	6.814509402	2.619818952	6.8728214	0.869118206	2.998106799	4.340715983	6.276476156	0.153951945	0.006782295	0.190370309	0.019457977	0.138782799	0.009005651	0.262268372	0.039064007	0.126567601	0.018953604	4.03E-12	FALSE
643937.6881	4387891.234	Saharo-Arabian	1.959218923	5.073362844	2.338351614	6.304753794	2.040977861	6.193880133	0.767397534	2.377691722	2.91162486	6.678963148	0.160025919	0.007165076	0.205879148	0.018401593	0.180620894	0.001126917	0.275346781	0.034117443	0.234786933	0	4.59E-12	FALSE
694437.6881	4387891.234	Saharo-Arabian	1.940445775	5.018385403	2.164018908	5.634497519	1.129981357	3.728886647	2.923376701	4.44377934	1.239670512	4.437065958	0.169404815	0.012059659	0.214631003	0.019691951	0.153733907	0.013300312	0.17952819	0.049808974	0.164196837	0.031539498	5.08E-12	FALSE
744937.6881	4387891.234	Saharo-Arabian	1.919986971	4.909649588	2.176594567	5.626715953	1.228252539	4.205460042	1.590238983	2.893442213	1.207294656	5.166547463	0.180674534	0.022932447	0.189268597	0.033168953	0.154679091	0.02014437	0.248684833	0.079982005	0.157794914	0.027641196	5.91E-12	FALSE
795437.6881	4387891.234	Saharo-Arabian	1.847053039	4.783959574	2.088061801	5.528725362	1.324539848	4.518032384	0.974621023	2.286933093	1.325950079	5.562728646	0.213508305	0.026943125	0.195407092	0.036924171	0.165212636	0.020732454	0.239861837	0.041125978	0.158941799	0.018679862	6.53E-12	FALSE
845937.6881	4387891.234	Saharo-Arabian	1.692905008	4.382868381	1.912823169	5.307507857	0.998852762	3.16714494	2.799874344	4.44978776	1.031594389	2.998981131	0.256135645	0.037291968	0.254737587	0.062502625	0.193181895	0.032402506	0.221969347	0.089003094	0.186741487	0.041273721	5.75E-12	FALSE
896437.6881	4387891.234	Saharo-Arabian	1.60938069	4.153936952	1.706301456	4.934170079	0.623438054	2.256856227	1.065601581	2.956863073	0.587967778	1.67551917	0.265197584	0.040960098	0.252763736	0.049105008	0.207057957	0.033449729	0.247399586	0.046111491	0.207700618	0.04323096	2.32E-12	FALSE
3219437.688	4387891.234	Saharo-Arabian	1.675208399	4.320265521	1.598644675	4.494564088	0.817807707	2.672731595	1.733268319	4.513903424	1.037540883	3.337803673	0.197964621	0.020289113	0.337006226	0.076905497	0.237211693	0.036959961	0.388528222	0.125022926	0.269813387	0.058392792	1.02E-12	FALSE
3269937.688	4387891.234	Saharo-Arabian	1.758819061	4.543493388	1.515121019	4.333535896	0.827686592	2.552858799	1.363516795	3.398679629	0.88222744	2.370663828	0.187267718	0.015143131	0.341229133	0.068856924	0.233532709	0.031039994	0.318903166	0.038079329	0.247853387	0.039100374	1.12E-12	FALSE
3320437.688	4387891.234	Saharo-Arabian	1.770789866	4.604453362	1.811566455	4.670657427	0.927222841	2.874890626	3.351776516	5.929862288	1.229443087	3.542535514	0.185687939	0.017136446	0.341475958	0.07766361	0.230732687	0.031908219	0.326763445	0.076787154	0.244545476	0.042494242	3.38E-12	FALSE
3370937.688	4387891.234	Saharo-Arabian	1.800217352	4.657718382	1.825232424	4.675255399	1.15661897	3.919795607	1.688166723	2.974739845	1.281966336	5.71676626	0.180054342	0.016493459	0.334529849	0.058494063	0.224048791	0.031746741	0.430857068	0.1185661	0.233319538	0.052858169	3.31E-12	FALSE
3421437.688	4387891.234	Saharo-Arabian	1.823711429	4.699030536	1.787975963	4.857493627	1.554616974	4.799708121	1.002194411	2.496939832	2.029004705	5.450683694	0.161928727	0.016770132	0.339553946	0.058667174	0.203305101	0.02553282	0.388547727	0.09083442	0.222906971	0.00760891	3.26E-12	FALSE
3471937.688	4387891.234	Saharo-Arabian	1.837990126	4.732014692	1.879876358	5.044474616	1.824184159	5.150674619	0.996008638	2.541609223	2.551059833	5.319158524	0.145692928	0.020490177	0.328836353	0.048763242	0.199100144	0.024201803	0.395542745	0.087823665	0.207277731	0.029640557	3.26E-12	FALSE
3522437.688	4387891.234	Saharo-Arabian	1.829626886	4.735318062	1.915560142	5.196564226	1.932832115	5.493152593	0.904061041	2.526600036	2.775808178	5.124947509	0.141338018	0.017203135	0.318531123	0.043885108	0.200576191	0.023794019	0.37048698	0.079526219	0.197914612	0.016725745	3.26E-12	FALSE
3572937.688	4387891.234	Saharo-Arabian	1.842435198	4.741308392	2.038360485	5.467722743	2.203039457	5.718511852	1.035349733	2.864108601	1.819247676	3.269028324	0.127953885	0.019369597	0.306949421	0.050955416	0.179865064	0.031439631	0.362960436	0.088412998	0.264504953	0.061061677	3.26E-12	FALSE
3623437.688	4387891.234	Saharo-Arabian	1.855248611	4.789202645	2.053515288	5.394690723	2.154779852	5.700973235	0.94127128	2.564480115	2.697011558	4.322095098	0.120474106	0.014812009	0.236107532	0.034424707	0.18257832	0.031651338	0.295065248	0.050762956	0.21141182	0.061155853	3.26E-12	FALSE
3673937.688	4387891.234	Saharo-Arabian	1.870706226	4.832470392	2.129575383	5.667229673	2.102641858	5.820030748	0.989566948	2.787832149	1.380542901	2.933798547	0.106971237	0.012394802	0.19370332	0.03255174	0.160082863	0.024162721	0.253681067	0.03913388	0.362730208	0.081038617	3.26E-12	FALSE
3724437.688	4387891.234	Saharo-Arabian	1.891690588	4.856255896	2.206486123	5.98760565	2.215559004	6.061932655	1.067615514	3.058902137	0.961048734	2.522560271	0.100899746	0.000899085	0.138943083	0.016177321	0.142593504	0.002458665	0.207365033	0.02253847	0.231949043	0.01361358	3.26E-12	FALSE
3774937.688	4387891.234	Saharo-Arabian	1.896360731	4.883998191	2.192394379	6.123375611	2.265782222	6.134254735	1.078920275	3.210911195	0.963857365	2.44822934	0.111053206	0.00024246	0.146619063	0.01110304	0.157394853	0.002474603	0.224545334	0.012343174	0.238708738	0.010852284	3.32E-12	FALSE
3825437.688	4387891.234	Saharo-Arabian	1.899817949	4.877516687	2.20682646	6.164997191	2.23589904	6.185410306	1.119676583	3.460702047	0.734811753	2.122894192	0.12345938	0.000128209	0.154608329	0.003403658	0.155387109	0.00079911	0.222035071	0.00249407	0.256531925	0.005240455	2.77E-12	FALSE
3875937.688	4387891.234	Saharo-Arabian	1.89881192	4.892411621	2.173202952	6.029616086	2.326754717	6.198780243	1.00888045	3.407152276	0.81482045	2.147358043	0.143958283	0.000103162	0.172196891	0.003791837	0.173429365	0.000434274	0.248685795	0.001095934	0.244657464	0.004457772	2.39E-12	FALSE
3926437.688	4387891.234	Saharo-Arabian	1.897466524	4.873073189	2.146472468	5.680712875	2.40193625	6.121740431	0.808411707	3.471762764	1.080885828	2.137746082	0.169746795	8.44E-05	0.176838942	0.005957378	0.194773468	7.14E-05	0.282960251	0.001425395	0.268859004	0.032785431	7.06E-13	FALSE
3976937.688	4387891.234	Saharo-Arabian	1.895863838	4.868002693	2.019112062	5.518454057	2.255782961	5.929717352	1.042140841	3.651236317	0.979569932	2.1874074	0.172879622	0.000116686	0.193632455	0.005069937	0.206154662	0.000263481	0.268219783	0.000556921	0.254861344	0.009378411	4.97E-13	FALSE
4380937.688	4387891.234	Saharo-Arabian	1.873188236	4.797828409	1.884398299	4.984591479	1.632219757	4.818127208	1.228974363	3.223947632	1.726920312	4.222774071	0.184736441	0.000292335	0.200563198	0.001461505	0.240529197	3.24E-05	0.219072395	0.009757819	0.285485744	0	3.64E-13	FALSE
4431437.688	4387891.234	Saharo-Arabian	1.876563103	4.815770678	2.049866785	5.439925903	1.84063682	5.518859962	0.974110626	2.576478184	2.476637239	5.876929944	0.184910948	0.000196528	0.205938424	0.000100883	0.248181406	0	0.220317463	0.003920795	0.289200822	0	7.04E-13	FALSE
4481937.688	4387891.234	Saharo-Arabian	1.862247513	4.837936117	2.180311918	5.747399805	2.226762867	6.04675464	0.851871062	2.540147059	3.479263498	5.664832525	0.188485319	0.000229491	0.173871477	0	0.195983708	0.000319487	0.200362032	0.00357167	0.194987716	0.010387481	1.89E-12	FALSE
4532437.688	4387891.234	Saharo-Arabian	1.891721952	4.858876737	2.217348923	5.811117368	2.392187435	6.176428432	0.694088682	2.354109526	3.959871272	5.597383061	0.193364298	0.000325797	0.16217987	0	0.209837118	0.000601402	0.227975893	0.005239263	0.191469656	0.032909392	2.31E-12	FALSE
4582937.688	4387891.234	Saharo-Arabian	1.910878713	4.894105101	2.197474504	5.8258576	2.454458039	6.506138238	0.626145974	2.255434835	4.938020768	7.642944854	0.198586742	0.000273207	0.158019591	0	0.192455063	0	0.198135014	0.010009538	0.190733451	0.001410995	1.37E-12	TRUE
4633437.688	4387891.234	Saharo-Arabian	1.913539833	4.932130934	2.399263686	6.330525281	2.491952784	6.640988367	0.703499968	2.418814573	3.898769391	6.222474113	0.205782611	0.000298301	0.158413891	8.87E-05	0.215476759	0.000134118	0.18941078	0.004837728	0.214968305	0.000281766	2.38E-12	FALSE
4683937.688	4387891.234	Saharo-Arabian	1.91022522	4.978908867	2.41778215	6.503338348	2.44464144	6.772049074	0.71495503	2.32377392	3.73506864	6.360377051	0.209931077	0.00025323	0.16966322	8.66E-05	0.207439914	0.000351741	0.205632378	0.007904837	0.218332102	0.021851024	2.38E-12	FALSE
4734437.688	4387891.234	Saharo-Arabian	1.934648756	4.981976605	2.472587624	6.446433301	2.495823458	7.089019568	0.636839584	2.127360716	4.199944995	7.688920287	0.18747582	0.000145772	0.178764455	0	0.200583409	0	0.215489967	0.012346402	0.226207407	0	2.56E-12	FALSE
4784937.688	4387891.234	Saharo-Arabian	1.937444882	5.002058319	2.420383366	6.388511828	2.587042718	7.102280296	0.612298336	1.950656184	4.655578549	7.92967847	0.180181992	1.75E-05	0.177742679	0	0.187081478	0	0.210901634	0.01309893	0.184240215	0	2.58E-12	FALSE
4835437.688	4387891.234	Saharo-Arabian	1.991734134	5.04246331	2.542182991	6.335377446	2.653472488	7.052295362	0.648372022	1.910947637	4.8489763	7.864630079	0.173641424	0.00011445	0.190290376	0	0.194937547	0	0.236538938	0.01435922	0.202298124	0	2.58E-12	FALSE
4885937.688	4387891.234	Saharo-Arabian	1.971592752	5.07788218	2.416448868	6.302156999	2.64491406	7.048368562	0.555675188	1.86622115	4.658163045	7.309610437	0.188619183	5.75E-06	0.186506564	0.000165362	0.18550665	0.000122189	0.25669986	0.013074073	0.184867315	0.028195719	2.58E-12	FALSE
4936437.688	4387891.234	Saharo-Arabian	1.974979648	5.0542993	2.301148156	5.949994187	2.515115419	6.77931888	0.665510829	1.851638746	4.866720392	7.550148124	0.190830689	5.60E-05	0.187607648	0	0.18936178	0	0.225941111	0.005223697	0.186575188	0	2.58E-12	FALSE
4986937.688	4387891.234	Saharo-Arabian	1.946380421	5.001386564	1.957416331	5.359034191	1.91241222	6.186698503	0.49088304	1.366060822	3.797340651	10.44956062	0.19290274	0	0.176896411	0	0.198934983	0	0.176304202	0.000253607	0.233145267	0	1.48E-12	FALSE
5037437.688	4387891.234	Saharo-Arabian	1.945515395	5.000976476	1.976326352	5.420454553	1.912256188	6.270042402	0.582970011	1.398588875	3.712495985	10.6813782	0.186120129	0	0.158520312	0	0.199672038	0	0.216988019	0.000739732	0.242089702	0	1.48E-12	FALSE
5087937.688	4387891.234	Saharo-Arabian	1.944714901	4.99238942	2.027798267	5.345066541	1.566435456	5.634618691	0.86187964	2.104697763	1.984241934	8.73010266	0.190374742	0	0.16682632	0	0.1898606	0	0.230914296	0.00547302	0.206521234	0	1.11E-12	FALSE
5138437.688	4387891.234	Saharo-Arabian	1.940410525	4.989003621	2.090800148	5.615452093	1.895474188	6.412957936	0.648123414	1.464318321	3.292647784	10.88835466	0.195230684	0	0.171917189	0	0.200268624	0	0.223580041	0.000965482	0.237097332	0	1.45E-12	FALSE
5239437.688	4387891.234	Saharo-Arabian	1.922302967	4.942302622	1.950739477	5.226606341	0.996328476	3.05589063	4.391836887	8.892845291	1.481141664	4.122035494	0.179719605	0	0.253612698	0.00022375	0.214442455	0	0.255920035	0	0.209716528	0.000342626	1.06E-12	FALSE
6097937.688	4387891.234	Saharo-Arabian	1.716699807	4.39352998	1.20746987	4.348805245	0.815659404	2.496639625	1.795986712	9.782472849	1.537112761	4.096935041	0.177059555	0	0.227603749	0.004391771	0.199681096	0	0.318794778	0.042190688	0.219897879	0.000210999	4.80E-13	FALSE
6148437.688	4387891.234	Saharo-Arabian	1.708399693	4.405171684	2.009732274	5.179947531	1.66675444	5.155780434	0.46837182	1.882496668	1.849887489	8.455335145	0.184669071	0	0.24956809	0.001810061	0.181718228	0.000185473	0.450829791	0.137842928	0.252940617	0.03943067	5.38E-13	FALSE
6198937.688	4387891.234	Saharo-Arabian	1.684431184	4.346928817	1.16059327	3.944241258	0.517447649	1.846274763	1.408416673	6.178694648	1.020239027	2.918440236	0.187817532	0	0.300554813	0.02596325	0.235614365	0	0.386471097	0.085140639	0.240926398	0.000177364	3.44E-13	FALSE
-10163062.31	4317191.234	Nearctic	1.622537984	4.17350145	1.465532379	3.964507247	1.197930933	3.936247842	0.749754069	2.022634283	1.665251141	6.199952464	0.320269964	0.048425981	0.32858105	0.051561289	0.331687846	0.01898628	0.342695757	0.052924658	0.359972392	0.000723556	3.27E-11	TRUE
-10112562.31	4317191.234	Nearctic	1.667016882	4.31453201	1.809601561	4.814481117	1.667994577	5.31018109	0.766348505	2.055116673	2.435647202	7.563827854	0.325345215	0.060432818	0.333126151	0.044422672	0.329168504	0.020728493	0.369462635	0.037676107	0.393905636	0	3.81E-11	TRUE
-10062062.31	4317191.234	Nearctic	1.710184444	4.421618236	2.007257657	5.734997786	2.357420633	6.316621988	0.84739959	2.718567035	3.440306598	5.627144054	0.312443294	0.0529167	0.333485716	0.057165541	0.308864899	0.035985105	0.33192165	0.039309852	0.30574682	0.078915085	3.87E-11	TRUE
-10011562.31	4317191.234	Nearctic	1.753633802	4.502949483	2.053602616	5.75453529	2.424025377	6.360094888	0.880225443	2.791913972	3.419385257	5.491341325	0.305373926	0.046569978	0.311271417	0.055906383	0.296451678	0.030334931	0.342407793	0.041780285	0.265852089	0.080149649	2.69E-11	FALSE
-9961062.312	4317191.234	Nearctic	1.763273489	4.529770249	1.988131835	5.56919653	2.259990679	6.050354831	1.020293203	3.138140518	2.66139104	4.337194352	0.316680919	0.035973798	0.319830944	0.051715168	0.319111511	0.021871286	0.359188685	0.038465346	0.284004799	0.098951406	3.66E-11	FALSE
-9910562.312	4317191.234	Nearctic	1.764414588	4.541409594	1.861269536	5.161466104	2.178995958	5.58927503	0.942773266	3.071130377	3.008436666	4.569108298	0.318192064	0.033373675	0.32595087	0.055835363	0.324452822	0.014462737	0.382196163	0.042969522	0.288488997	0.095496339	3.32E-11	FALSE
-9860062.312	4317191.234	Nearctic	1.773113766	4.556741724	1.986704449	4.546923783	0.955966041	2.902800207	3.309239816	4.934902896	1.178216854	3.353471357	0.301248492	0.023937874	0.330195931	0.034977086	0.288379286	0.005814018	0.358839166	0.081595197	0.28165739	0.017115028	2.70E-11	FALSE
-9809562.312	4317191.234	Nearctic	1.773451987	4.571008733	0.915581718	2.781866986	0.410328321	1.535988565	1.238366884	3.544082922	0.951801004	2.84671509	0.297587294	0.021034074	0.293739734	0.020943634	0.258483695	0.001737866	0.330622115	0.029599687	0.268675378	0.00347067	1.62E-11	FALSE
-9759062.312	4317191.234	Nearctic	1.804330081	4.628601657	1.768216771	4.547550641	0.950121395	2.85348425	1.833611413	3.560098722	0.992069706	2.706693927	0.281580788	0.018834233	0.257313081	0.020045367	0.245208477	0.004602544	0.27341732	0.063854858	0.252208792	0.011041172	1.42E-11	TRUE
-9708562.312	4317191.234	Nearctic	1.816685467	4.663979767	1.241987645	3.895867097	0.684190762	2.165558754	1.261882328	3.921191052	0.910220446	2.464844935	0.275985828	0.015556261	0.25332828	0.011447787	0.220752245	0.001354625	0.28637409	0.025897766	0.229628606	0.005926298	9.90E-12	FALSE
-9355062.312	4317191.234	Nearctic	1.773583444	4.581565297	1.48303976	4.173515583	0.753006425	2.338853185	1.693074169	3.957829644	0.949412719	2.563156369	0.260360147	0.006273832	0.293695729	0.035710897	0.244426654	0.010000276	0.323953075	0.036606148	0.254496894	0.018777229	1.56E-12	FALSE
-366062.3119	4317191.234	Saharo-Arabian	1.791149136	4.62518302	1.832917091	5.063206073	0.842156813	2.706949456	1.19154305	2.293493934	0.651533927	1.768359907	0.154418916	0.003654413	0.217511406	0.034283919	0.187889565	0.019909648	0.256363006	0.079599006	0.213978086	0.036363871	1.88E-12	FALSE
-315562.3119	4317191.234	Saharo-Arabian	1.833270503	4.713476211	2.146367684	5.591817756	0.942633368	3.022989583	1.256362765	2.597618703	0.711320229	1.977892618	0.155194019	0.003475582	0.230220774	0.041899982	0.186483569	0.019713645	0.256675123	0.091154871	0.217928197	0.035519073	2.13E-12	FALSE
-265062.3119	4317191.234	Saharo-Arabian	1.849888091	4.799710587	1.535085212	5.004452865	0.705769164	2.385395812	1.628416954	6.26808365	1.004643316	2.77351177	0.166930415	0.005454496	0.24874513	0.04643249	0.206273036	0.018158371	0.286701547	0.059067466	0.238482635	0.036092445	3.26E-12	FALSE
-214562.3119	4317191.234	Saharo-Arabian	1.895188202	4.874586306	1.481424451	4.83423935	0.538012082	2.009986162	1.362983313	5.343538983	0.837120837	2.399356917	0.176471	0.006309518	0.270850944	0.055246635	0.225197797	0.019158298	0.287123453	0.057099886	0.250894775	0.038096184	4.45E-12	FALSE
-164062.3119	4317191.234	Saharo-Arabian	1.898810024	4.918659198	1.92180547	5.374735973	0.826055949	2.712157114	2.375702256	5.406206835	0.990870161	2.75972393	0.179370644	0.009456286	0.267070593	0.049203206	0.226752805	0.024281724	0.269181183	0.03536778	0.253236108	0.036681932	3.86E-12	FALSE
-113562.3119	4317191.234	Saharo-Arabian	1.931852884	4.956871102	1.74641226	5.195812132	0.767655032	2.555473143	1.964767792	5.760343066	1.015618228	2.811996311	0.186275046	0.011604078	0.277643109	0.048970393	0.231920857	0.024949635	0.30405387	0.051014755	0.260301829	0.039042133	4.04E-12	FALSE
-63062.31194	4317191.234	Saharo-Arabian	1.933569056	4.989519588	1.9088809	5.414721855	0.917532725	2.910112681	2.345341969	5.675224505	1.110352672	3.011485233	0.197653313	0.011977842	0.287637891	0.048557767	0.242097088	0.023734254	0.305110444	0.0406637	0.257049321	0.036256371	3.09E-12	FALSE
-12562.31194	4317191.234	Saharo-Arabian	1.94271225	5.098957181	2.385617947	6.207700078	1.193325935	3.96776092	2.73746139	4.508486666	1.114889131	3.668745836	0.19120431	0.009962004	0.252782421	0.04381415	0.242373745	0.021857794	0.2159764	0.072280787	0.264760779	0.036164231	5.08E-12	FALSE
37937.68806	4317191.234	Saharo-Arabian	2.017517022	5.208424681	2.215164902	6.06403662	1.149656947	3.726854212	3.012762358	6.068215257	1.273822014	3.768632666	0.18649549	0.006509874	0.281147159	0.063818104	0.240279651	0.017698502	0.291603253	0.060724591	0.262019545	0.026547985	4.72E-12	FALSE
88437.68806	4317191.234	Saharo-Arabian	2.022116425	5.271559031	2.205234229	6.174020523	0.995642854	3.32130195	2.447067853	5.493703872	1.067719744	3.045917942	0.176961299	0.003325846	0.265953477	0.032856947	0.238224228	0.010474488	0.288976339	0.018237969	0.260633344	0.017905598	5.01E-12	FALSE
138937.6881	4317191.234	Saharo-Arabian	2.029984092	5.271082099	2.045819539	5.87713706	0.876815438	2.987910877	2.083082288	5.234285069	0.979988627	2.756732143	0.18046277	0.00238503	0.294291457	0.023365371	0.248717647	0.005789811	0.350014436	0.011429418	0.271671496	0.013947967	5.13E-12	FALSE
189437.6881	4317191.234	Saharo-Arabian	2.053889425	5.302876899	2.05963734	5.780884405	0.959763969	3.162788902	2.139721907	4.789047706	1.046224425	2.977201234	0.176932449	0.001003424	0.292556031	0.045819661	0.243887395	0.003497474	0.302524797	0.010438565	0.271203701	0.011790582	5.34E-12	FALSE
239937.6881	4317191.234	Saharo-Arabian	2.048678236	5.306910232	2.270843106	5.969354489	1.251610986	4.270178491	2.437445321	4.132450223	1.250265845	4.943008037	0.17641418	0.000963648	0.300191128	0.0327941	0.237980402	0.010553297	0.29280349	0.110583762	0.278510915	0.039247043	5.92E-12	FALSE
290437.6881	4317191.234	Saharo-Arabian	2.077220301	5.328640357	2.287319565	5.98608024	1.390011255	4.779858951	1.697002814	3.258247026	1.384848119	5.691537633	0.158368057	0.00055118	0.292306014	0.022917147	0.229671032	0.003826153	0.388543771	0.102331707	0.270531373	0.01272545	6.63E-12	FALSE
340937.6881	4317191.234	Saharo-Arabian	2.035890573	5.266183431	2.321758544	6.302921496	1.820429015	5.833703153	0.923481344	2.479318603	2.292871276	6.298632543	0.14925233	0.000846003	0.269079467	0.012294926	0.233357257	0.001512207	0.316240221	0.043091038	0.307209642	0	6.79E-12	FALSE
391437.6881	4317191.234	Saharo-Arabian	2.019774048	5.219462259	2.486919666	6.771050758	2.438308762	6.572080155	0.875109952	2.78481169	3.408975194	5.444698634	0.140295797	0.001529048	0.25318855	0.025600682	0.198334139	0.010064609	0.347121458	0.050018638	0.20103863	0.029639142	6.69E-12	FALSE
441937.6881	4317191.234	Saharo-Arabian	2.022864962	5.201822409	2.543433119	6.886565531	2.456542233	6.676485712	0.932231401	2.897416916	3.272464508	5.328518987	0.124268243	0.001798207	0.254115881	0.029183924	0.198927643	0.013550757	0.342449086	0.050522385	0.202206909	0.057406136	6.39E-12	FALSE
492437.6881	4317191.234	Saharo-Arabian	2.00032421	5.17499971	2.629034576	7.266029472	2.649554095	7.145112672	1.027217965	3.21492122	3.174618275	4.818056551	0.11995444	0.001654965	0.220904894	0.027845954	0.178748968	0.005088061	0.339407205	0.041282875	0.176769776	0.055813542	6.39E-12	FALSE
593437.6881	4317191.234	Saharo-Arabian	1.988254718	5.065354164	2.69571777	7.291132539	2.592583011	6.995116908	1.031623942	3.088210002	2.956254223	4.449607901	0.1559553	0.00604354	0.201135431	0.028349001	0.177973454	0.006329783	0.28970994	0.031594382	0.165647896	0.04630384	6.85E-12	FALSE
643937.6881	4317191.234	Saharo-Arabian	1.93818034	5.078997363	2.481000072	6.925574237	2.40507953	6.67306985	0.932643836	2.939251539	3.235737079	5.209299052	0.160184745	0.009181847	0.224104349	0.028023122	0.166616365	0.011587226	0.280641182	0.03278453	0.155295949	0.019590206	6.93E-12	FALSE
694437.6881	4317191.234	Saharo-Arabian	1.941455725	4.995899258	2.604961906	7.111272924	2.49214587	6.661256079	0.917466886	2.805236438	3.085922786	4.658672276	0.167320757	0.01385679	0.219935073	0.032091549	0.145047861	0.01577381	0.258218286	0.038130087	0.129097006	0.045395282	7.28E-12	FALSE
744937.6881	4317191.234	Saharo-Arabian	1.896901607	4.909989017	2.449717867	6.626584836	2.326906233	6.291967225	0.916772655	2.811527825	3.258904149	5.386192216	0.180844113	0.019046126	0.239010679	0.035890805	0.157969323	0.016962418	0.258201832	0.044073781	0.154076043	0.002479314	7.41E-12	FALSE
795437.6881	4317191.234	Saharo-Arabian	1.854742933	4.779722603	2.18126368	5.980930954	1.642639	5.542082035	0.828383528	2.420744957	1.987720023	6.56979439	0.204179449	0.029278086	0.26600351	0.039767064	0.189477501	0.02808126	0.296000655	0.049326328	0.204777622	0.012188621	8.74E-12	FALSE
845937.6881	4317191.234	Saharo-Arabian	1.806345678	4.649197874	2.205366482	6.043635325	1.370704687	4.713429307	0.944276941	2.443686184	1.214430038	5.382726125	0.221659718	0.031633007	0.263100409	0.040208279	0.183368126	0.026018844	0.243455072	0.05842896	0.175803354	0.028690371	7.90E-12	FALSE
3219437.688	4317191.234	Saharo-Arabian	1.694531109	4.342521999	1.258046477	3.799211503	0.684865183	2.131112868	1.254176258	3.669588668	0.855131055	2.313715756	0.218564281	0.019676088	0.338164497	0.067685391	0.24516303	0.027435092	0.365958833	0.077491382	0.27282115	0.037177613	3.64E-13	FALSE
3370937.688	4317191.234	Saharo-Arabian	1.809273799	4.685699458	1.763745467	4.654983229	1.190976337	3.981777862	1.451027512	2.914528164	1.256265064	5.076363937	0.179342681	0.015069074	0.327480498	0.049477274	0.220727763	0.025667492	0.418845725	0.102777911	0.231874991	0.033590897	1.47E-12	FALSE
3421437.688	4317191.234	Saharo-Arabian	1.832945807	4.721674156	1.745104978	4.65704493	1.194208204	4.068675573	1.35114775	2.81432709	1.254692435	5.27641856	0.170483505	0.015531144	0.336387173	0.057239255	0.213765788	0.027927755	0.41832538	0.120778726	0.235122092	0.035605446	3.18E-12	FALSE
3471937.688	4317191.234	Saharo-Arabian	1.842894908	4.739391219	1.826319533	4.802366641	1.346200175	4.480496678	1.111952167	2.570374214	1.481857687	5.457807541	0.156718841	0.015731298	0.317021087	0.047290598	0.212711129	0.025908826	0.408560382	0.084035845	0.229179321	0.03210747	3.26E-12	FALSE
3522437.688	4317191.234	Saharo-Arabian	1.83568084	4.751542437	1.822344818	4.8837966	1.713433503	5.016876017	0.966901323	2.402180397	2.393588399	5.497466237	0.148692229	0.01188516	0.307205744	0.03873762	0.204899706	0.028209454	0.354100591	0.070353108	0.22525196	0.025704405	3.26E-12	FALSE
3572937.688	4317191.234	Saharo-Arabian	1.866500105	4.750702019	1.935681436	5.096442182	2.005000214	5.406322445	0.974372479	2.511619977	2.92403743	4.849802735	0.137722297	0.009913568	0.289741799	0.033417893	0.178671735	0.02868	0.34416395	0.063791109	0.180462964	0.043459196	3.26E-12	FALSE
3623437.688	4317191.234	Saharo-Arabian	1.87344264	4.775353365	2.011202738	5.16786353	2.019494915	5.445812868	0.991069844	2.531946406	2.928911848	4.886659197	0.134276825	0.014247235	0.28268606	0.030469439	0.174726727	0.023608641	0.336376869	0.055430843	0.165666681	0.041127649	3.26E-12	FALSE
3673937.688	4317191.234	Saharo-Arabian	1.872608887	4.792914229	2.077333207	5.301727191	2.146100288	5.695307108	0.925903909	2.432399031	2.933414297	4.590896577	0.103794185	0.016508701	0.236747108	0.034732162	0.159804965	0.025049842	0.285758048	0.046646482	0.178659828	0.059056443	3.16E-12	FALSE
3724437.688	4317191.234	Saharo-Arabian	1.899353512	4.867361225	2.244661367	6.055337321	2.118645036	5.976053306	0.996214991	2.885601304	0.865270175	2.335641005	0.103831673	0.002894201	0.158262672	0.0190601	0.144715287	0.008500211	0.210421877	0.023317848	0.244472096	0.013548126	3.31E-12	FALSE
3774937.688	4317191.234	Saharo-Arabian	1.906003416	4.888438787	2.123400842	5.928360965	2.196367811	6.098402242	1.198139027	3.474037046	1.098186235	2.794620064	0.111424976	0.000588725	0.152615272	0.010560313	0.144121987	0.002199377	0.207668104	0.008748545	0.197552818	0.004727061	3.07E-12	FALSE
3825437.688	4317191.234	Saharo-Arabian	1.901335669	4.887703601	2.083672011	5.815722155	2.206436333	6.019040102	1.214582736	3.51658749	1.076914007	2.748135412	0.118824702	0.000382505	0.137847439	0.008089215	0.146674197	0.000597787	0.201415172	0.004854296	0.189092796	0.002510578	2.94E-12	FALSE
3875937.688	4317191.234	Saharo-Arabian	1.907660524	4.894276478	2.090190608	5.802313361	2.149268017	5.978450974	1.286939298	3.435390303	1.117287097	2.968849602	0.141052743	0.000766408	0.142742056	0.006186676	0.155714163	0.000649978	0.202279025	0.003034037	0.195509722	0.001353257	1.69E-12	FALSE
3926437.688	4317191.234	Saharo-Arabian	1.907019056	4.904120149	1.861269134	5.092240717	1.685581364	5.349229337	0.612377287	1.692117484	2.821818012	7.461990277	0.16788837	0.000209707	0.208990336	0.005016845	0.188264217	0	0.274367621	0.009982355	0.246032024	0	1.07E-12	FALSE
3976937.688	4317191.234	Saharo-Arabian	1.891103281	4.874794712	2.153012016	5.850043581	2.101955433	5.861937357	0.898634521	3.331280874	0.550013136	1.590405386	0.172822068	0.00044882	0.189071372	0.008220602	0.194545914	0	0.24618593	0.00037417	0.233824284	0.001499517	7.71E-13	FALSE
4431437.688	4317191.234	Palearctic	1.873655191	4.857254826	1.075229724	3.618134159	0.470204007	1.659548275	1.075676264	4.09245297	0.79020963	2.27913433	0.173045529	0.000506556	0.239057331	0.008227972	0.2678018	0.000369816	0.262659539	0.018117473	0.247340224	0.000825093	3.77E-13	FALSE
4481937.688	4317191.234	Palearctic	1.915221914	4.894457022	2.098581423	5.700858213	2.225970945	5.84099576	1.204487944	3.210575311	2.221685522	3.934332467	0.176771272	0.00034666	0.184331332	0.001943414	0.1851552	0.00383828	0.231643522	0.002912745	0.15932362	0.054599895	5.51E-13	FALSE
4532437.688	4317191.234	Palearctic	1.93338586	4.950105722	2.245355431	5.783867982	2.403083705	6.428420623	0.747127511	2.250247217	4.588910199	6.947984844	0.182023543	0.000374379	0.164907933	0	0.210655414	0.00058778	0.216648555	0.008249625	0.19772209	0.019840147	1.23E-12	FALSE
4582937.688	4317191.234	Saharo-Arabian	1.940768341	4.996050187	2.234229254	5.85160445	2.442101372	6.472529753	0.760224536	2.431020384	4.268928691	6.667413833	0.193440221	0.000365201	0.135727029	0	0.22037298	0.000301537	0.197448579	0.00541064	0.22623555	0.023281758	9.42E-12	FALSE
4633437.688	4317191.234	Saharo-Arabian	1.953805968	5.028562173	2.473277878	6.525468363	2.679974871	6.870526804	0.716560611	2.654322151	3.70612824	5.22061269	0.191718527	1.10E-05	0.146427028	0.000137819	0.237258119	0.001001779	0.189623173	0.002431568	0.217449102	0.080953996	3.21E-12	FALSE
4683937.688	4317191.234	Saharo-Arabian	1.95706048	5.052766369	2.469851721	6.618006137	2.636136671	6.941039306	0.708346228	2.429897832	3.654711385	5.415841112	0.191476687	0.000362369	0.167470588	2.00E-05	0.22323239	0.000478479	0.202892037	0.006024918	0.209287681	0.045230265	2.38E-12	FALSE
4734437.688	4317191.234	Saharo-Arabian	1.958168086	5.079108079	2.48236575	6.569627085	2.696758344	7.124229827	0.675467131	2.351482578	4.340826057	6.368019065	0.192656158	0.000106744	0.176100831	2.02E-05	0.239810118	0.0002861	0.226734985	0.011902058	0.230718224	0.038965194	3.49E-12	FALSE
4784937.688	4317191.234	Saharo-Arabian	1.987126624	5.100339939	2.465544971	6.404884772	2.861212645	7.259221101	0.546446508	2.078341014	5.126307917	7.054318995	0.189680917	0.000284388	0.184128825	0.000229662	0.221029554	0.000509675	0.240640615	0.019252119	0.220706718	0.053635825	9.17E-12	FALSE
4835437.688	4317191.234	Saharo-Arabian	1.982634178	5.09539761	2.38595476	6.210901894	2.7272301	7.018213826	0.551350568	1.973996702	4.782976265	6.750382794	0.187412183	0.000243799	0.19300313	0.000506685	0.222500542	0.000250993	0.268170772	0.017731637	0.189946811	0.038686211	2.19E-12	FALSE
4885937.688	4317191.234	Saharo-Arabian	1.97147633	5.151708021	2.451363596	6.478435499	2.728163254	7.056421872	0.594660475	2.206940204	3.750155212	5.186738809	0.181866546	0.000566659	0.1759225	0.000466174	0.242222845	0.000836264	0.243057672	0.015354025	0.224299884	0.064476212	2.58E-12	FALSE
4936437.688	4317191.234	Saharo-Arabian	1.996728043	5.117317273	2.261061446	5.927591555	2.835754529	7.03214402	0.495026778	1.942606766	5.382444624	7.119783175	0.198976849	0.000806748	0.201622531	0.001789843	0.220146249	0.000511957	0.279248436	0.030331345	0.222778441	0.050644613	8.51E-12	FALSE
4986937.688	4317191.234	Saharo-Arabian	1.97051248	5.078217414	2.164942028	5.768764257	2.242938373	6.177488816	0.80002672	2.177029262	3.152072853	5.266327943	0.201131973	0.001093496	0.199463532	0.000177891	0.235861828	0.000704398	0.225260797	0.00382367	0.240066531	0.006955958	2.09E-11	FALSE
5037437.688	4317191.234	Saharo-Arabian	1.952376568	5.022911187	2.155081445	5.587372849	2.722169904	6.88942272	0.505668159	1.688753223	6.0527642	8.080004992	0.199460307	0.000465218	0.195375194	0	0.191268454	0.000212624	0.209545788	0.014095185	0.163940628	0.035046577	1.48E-12	FALSE
5087937.688	4317191.234	Saharo-Arabian	1.961205984	5.028319226	1.934963826	5.098813508	1.935398134	5.575199823	1.182789884	3.085264781	2.479285138	4.975821539	0.202537026	3.78E-05	0.192279317	0	0.200922315	0	0.198601811	0.000176148	0.206274824	0	5.08E-13	FALSE
5138437.688	4317191.234	Saharo-Arabian	1.941948604	5.016390431	1.883194859	4.729930189	1.04358019	3.215225703	2.045622442	3.837534598	1.064920038	3.003482026	0.204327165	2.90E-06	0.204022396	0.003584183	0.222258673	0.000251606	0.210855045	0.038486391	0.222058917	0.00239029	4.21E-13	FALSE
5188937.688	4317191.234	Saharo-Arabian	1.94688088	4.969761993	1.940869557	5.299063757	1.909182346	5.539746406	1.218010588	3.269370064	1.926657205	4.269515965	0.203067229	3.82E-05	0.238447136	0.000435203	0.225005417	0	0.280762554	0.005229032	0.239967582	0	3.15E-13	FALSE
5239437.688	4317191.234	Saharo-Arabian	1.943650836	4.974746322	2.014720602	5.330682323	2.371820765	6.658830744	0.684979152	1.991339173	5.490180291	9.855563035	0.193323064	0	0.234555651	0.000498155	0.211568554	0	0.300047296	0.016064562	0.21442268	0	1.00E-12	FALSE
5289937.688	4317191.234	Saharo-Arabian	1.913976668	4.966582735	2.244400338	5.432565423	1.309879138	4.696644709	3.646999879	4.510950946	1.806565313	8.978494588	0.192300567	0	0.275841523	0.004848257	0.226161923	0.0012844	0.163245482	0.110176065	0.234941406	0.02122583	1.39E-12	FALSE
5340437.688	4317191.234	Saharo-Arabian	1.947917335	4.969382301	1.860072505	4.728578993	1.173280209	3.761785534	1.533716715	3.295763893	1.088789876	3.574463394	0.165731233	0	0.341222115	0.009508028	0.219174242	0.000114629	0.386615708	0.075436228	0.231543731	0.003198277	1.08E-13	FALSE
6097937.688	4317191.234	Saharo-Arabian	1.699691723	4.352018606	1.171400403	3.883074851	0.442701	1.663290675	0.949348089	3.603577262	0.651634929	1.970420549	0.192839666	0	0.288472669	0.003476904	0.244578079	0.0002783	0.342200689	0.010146648	0.236693829	8.11E-05	1.08E-13	FALSE
6148437.688	4317191.234	Saharo-Arabian	1.68141083	4.341352742	2.141111167	5.479563482	1.444082831	4.335919755	1.342380153	2.749268768	1.357776174	4.26840296	0.21615327	8.32E-05	0.285725834	0.002884177	0.229794235	0.000426656	0.318194862	0.043859362	0.263773693	0.011032046	2.67E-13	FALSE
6198937.688	4317191.234	Saharo-Arabian	1.658420878	4.277178817	2.437367546	6.856124051	2.206796682	6.983115637	1.863883001	4.429375402	2.972544826	8.160371589	0.212417339	0.000220577	0.288927069	0.005059046	0.239659702	0	0.315833623	0.059359727	0.338343457	0	3.29E-13	FALSE
6249437.688	4317191.234	Saharo-Arabian	1.626517459	4.210240644	2.170465866	6.018645196	1.710340075	5.028321004	1.496493276	4.422883376	1.90887918	7.462978638	0.205690557	0.00033177	0.296811727	0.022682101	0.211187163	0.002570999	0.543878978	0.104391877	0.273189603	0.024337593	2.78E-13	FALSE
-10213562.31	4246491.234	Nearctic	1.409262109	3.648778624	0.747569882	2.385596128	0.344724169	1.127577488	0.972272831	3.210606309	0.824571338	2.232910184	0.324912502	0.056476488	0.36579278	0.057507722	0.339238357	0.041117961	0.398965424	0.081380921	0.365761986	0.058355466	6.67E-11	FALSE
-10112562.31	4246491.234	Nearctic	1.588800631	4.075492386	1.535307018	4.434239167	1.366766271	4.606895774	0.558726093	1.978634634	1.976559125	7.946209126	0.293075639	0.046395285	0.301792352	0.029369798	0.291944499	0.009536529	0.411008872	0.040807276	0.318788	0.000317681	4.42E-11	FALSE
-10062062.31	4246491.234	Nearctic	1.652650156	4.257702057	1.917553472	5.378748684	2.151087358	5.851203482	0.932091542	2.879758722	3.413888576	5.733628814	0.29683468	0.040493071	0.305085687	0.047054258	0.30034551	0.028102571	0.349006276	0.029686796	0.261894693	0.06745547	4.78E-11	TRUE
-10011562.31	4246491.234	Nearctic	1.678588979	4.340181458	2.036207253	5.534419316	2.127048687	6.09851164	0.919124445	2.890201263	3.148824407	6.490988835	0.301013888	0.028755753	0.303757572	0.038716795	0.301404187	0.006177644	0.349501263	0.033377243	0.265323837	0.002385741	3.72E-11	FALSE
-9961062.312	4246491.234	Nearctic	1.708565045	4.398409185	2.017691708	5.705689727	2.403124331	6.130715638	1.053276654	3.264141741	3.839095632	5.964944429	0.292984458	0.017746313	0.298189915	0.031550505	0.253291653	0.006084853	0.349305997	0.021303607	0.161572528	0.037706994	3.72E-11	FALSE
-9910562.312	4246491.234	Nearctic	1.705818745	4.391536323	2.012477249	5.667977974	2.343463857	6.090794765	1.094735604	3.313413399	3.770487228	5.643453948	0.287096441	0.013859856	0.311357801	0.036800756	0.264391151	0.006564872	0.369452308	0.022148975	0.185614973	0.036980888	3.72E-11	FALSE
-9860062.312	4246491.234	Nearctic	1.703061238	4.385112331	1.966050555	5.559016587	2.300743671	6.035739987	1.090234525	3.2972011	3.611587422	5.589275131	0.280690687	0.015382469	0.298564712	0.04867082	0.238975818	0.008349755	0.35072166	0.033664305	0.205264636	0.055672029	3.72E-11	FALSE
-9809562.312	4246491.234	Nearctic	1.72321012	4.436613962	2.036693559	5.344104184	2.205050752	5.763591983	1.005001126	3.179377704	3.717611634	5.888129484	0.281897148	0.015260595	0.268537925	0.04435377	0.234181609	0.011458384	0.345535317	0.038356361	0.203295124	0.04550295	3.53E-11	FALSE
-9759062.312	4246491.234	Nearctic	1.731022773	4.467343879	2.028829276	5.300211563	2.004728032	5.949811232	0.798271355	2.711562209	3.459137722	7.923279558	0.270628106	0.009799419	0.243547973	0.022428342	0.240471464	6.57E-05	0.321058374	0.043255509	0.285447192	0	2.63E-11	FALSE
-9708562.312	4246491.234	Nearctic	1.730467917	4.480363478	1.743155545	4.868088108	1.097254822	3.461281895	1.004653881	2.660117714	0.964634984	2.874099988	0.261562634	0.013937969	0.327455553	0.053820943	0.221516016	0.00630038	0.373888973	0.095625741	0.23987826	0.015243853	1.53E-11	FALSE
-9658062.312	4246491.234	Nearctic	1.748942719	4.510383635	1.749004434	4.629178257	1.031136873	3.191946145	1.415205955	2.919356559	0.949628312	2.860861816	0.271159715	0.011809682	0.272968429	0.04174804	0.218288476	0.004666111	0.280714695	0.057464637	0.249227151	0.012401701	3.00E-12	FALSE
-9355062.312	4246491.234	Nearctic	1.708904283	4.418818839	1.567239541	4.301842265	0.763981822	2.368532326	1.759947761	3.927550235	0.887164966	2.396847604	0.287635294	0.006111091	0.333245611	0.034140499	0.272402091	0.019923323	0.358575725	0.027506947	0.299248101	0.028771774	4.36E-12	FALSE
-9304562.312	4246491.234	Nearctic	1.726607974	4.455777026	1.04245004	3.325832271	0.506105593	1.76040182	0.955969068	3.161079282	0.780491828	2.188925547	0.276197033	0.009341103	0.37227945	0.05422087	0.316647511	0.037211289	0.407586278	0.09444112	0.326804772	0.045916116	4.12E-12	FALSE
-467062.3119	4246491.234	Saharo-Arabian	1.888817753	4.875268175	1.161944405	3.786868892	0.560092149	1.8732977	1.210178556	4.148631743	0.885617359	2.485856557	0.159112499	0	0.179852694	0.019174628	0.157333139	0.004195956	0.213082736	0.038079527	0.181590815	0.019256172	1.52E-12	FALSE
-416562.3119	4246491.234	Saharo-Arabian	1.943750806	5.010369245	1.593432739	4.398849729	0.621274028	2.118136425	1.313211199	3.68184809	0.806477841	2.266751569	0.153499514	0	0.189228246	0.019264516	0.14557524	0.004826639	0.226140538	0.035498314	0.17747123	0.019117097	1.25E-12	FALSE
-366062.3119	4246491.234	Saharo-Arabian	1.980832043	5.107882874	1.693551485	4.615529769	0.801770333	2.547997916	1.919958781	4.211666456	1.00586599	2.743768476	0.139191336	4.71E-05	0.182255704	0.027976977	0.153427534	0.006212597	0.215311229	0.025529139	0.174998427	0.019277708	1.43E-12	FALSE
-315562.3119	4246491.234	Saharo-Arabian	2.0094815	5.189204998	1.844618225	5.13124674	0.72251972	2.449423742	2.073325371	6.661660537	1.107521351	3.070651866	0.125500152	5.23E-05	0.182998163	0.024139443	0.145444022	0.00387902	0.217495343	0.029283144	0.167070913	0.015280884	5.48E-12	FALSE
-214562.3119	4246491.234	Saharo-Arabian	2.015419813	5.183517333	2.466326713	5.681224133	1.083144692	3.301809387	6.87599107	10.10475034	1.869751345	5.379651465	0.133384082	0.001251182	0.184304841	0.030430435	0.161178854	0.007487342	0.171795326	0.022114743	0.181532586	0.017844408	3.30E-12	FALSE
-164062.3119	4246491.234	Saharo-Arabian	2.014843951	5.196967467	2.069942229	5.443101934	1.143577052	3.728655771	2.685259397	4.438229091	1.322867311	4.621303217	0.152702641	0.00218483	0.30059519	0.044142968	0.186296786	0.011167303	0.248251447	0.1373343	0.200869888	0.031974519	4.55E-12	FALSE
-113562.3119	4246491.234	Saharo-Arabian	2.03030174	5.218292419	2.136456637	5.299106958	1.382363424	4.77857843	1.978896883	3.433314841	1.732078944	7.694415789	0.163378037	0.002079562	0.227093549	0.039005311	0.209204188	0.011239744	0.379538326	0.0988705	0.233670688	0.019648987	3.92E-12	FALSE
-63062.31194	4246491.234	Saharo-Arabian	2.039360714	5.260284559	2.066294944	5.455573423	1.355895196	4.607119084	1.833004547	3.620852286	1.606058922	6.879874325	0.168772751	0.002887924	0.275347193	0.037524611	0.218961956	0.015554938	0.295664555	0.122846531	0.250023991	0.030119928	4.90E-12	FALSE
-12562.31194	4246491.234	Saharo-Arabian	2.057032188	5.26528872	2.255616683	5.764214493	1.365745025	4.648369541	1.698615227	3.009835751	1.340749282	5.469420172	0.171794126	0.005211031	0.270330164	0.048932078	0.234803334	0.015946668	0.288704776	0.134548939	0.256891886	0.030145851	5.05E-12	FALSE
37937.68806	4246491.234	Saharo-Arabian	2.05204614	5.269538953	2.175337576	5.933209293	1.258722142	4.302039286	1.323250288	2.985305178	0.98630683	3.581066857	0.166995536	0.003433604	0.298643443	0.050796221	0.248790882	0.016696855	0.3784546	0.090683272	0.274030477	0.032103941	4.34E-12	FALSE
88437.68806	4246491.234	Saharo-Arabian	2.05594461	5.284728528	2.256115377	6.139402472	1.348590919	4.684322359	1.550481505	3.152336741	1.145416438	4.556002999	0.170591455	0.001988031	0.319691559	0.051594311	0.250402977	0.015390181	0.331055082	0.115265314	0.284029279	0.037304205	4.99E-12	FALSE
138937.6881	4246491.234	Saharo-Arabian	2.028432541	5.271856735	2.364931874	6.311914668	1.438383017	5.011404492	1.611155598	3.133846226	1.29968997	5.223399909	0.17184592	0.002167818	0.270189784	0.039202436	0.255770686	0.010922077	0.334086681	0.083505238	0.293783143	0.024824217	5.46E-12	FALSE
189437.6881	4246491.234	Saharo-Arabian	2.025048648	5.247911839	2.329184061	6.249463686	1.817167484	5.862361952	1.225338998	2.891711077	2.341155087	6.470458175	0.177323758	0.000896649	0.291248768	0.022977499	0.265621607	0.000372373	0.356062008	0.061642315	0.334308715	0	5.58E-12	FALSE
239937.6881	4246491.234	Saharo-Arabian	2.036248729	5.245848289	2.301072998	6.232610873	2.074251943	6.061113188	0.971652645	2.671957378	3.001406731	6.044842876	0.171302391	0.000599178	0.288298648	0.032226326	0.259488021	0.016903099	0.354794472	0.063334313	0.274952453	0.02707373	5.83E-12	FALSE
290437.6881	4246491.234	Saharo-Arabian	2.043481793	5.259168631	2.382406664	6.426322195	2.013382052	5.902161467	0.90586588	2.399195118	2.481273999	5.078395561	0.165835757	0.000811493	0.296195586	0.037681813	0.26721821	0.012079749	0.347861094	0.065914993	0.278950184	0.03623864	6.45E-12	FALSE
340937.6881	4246491.234	Saharo-Arabian	2.033601553	5.221524808	2.461894123	6.711568538	2.345352136	6.341491434	0.857506237	2.596555383	2.542401323	4.00988063	0.15364228	0.000683434	0.290778387	0.035261046	0.243464547	0.012604241	0.354129244	0.067686291	0.211140572	0.077561697	7.24E-12	FALSE
391437.6881	4246491.234	Saharo-Arabian	2.025357159	5.202139182	2.493592092	6.796375774	2.361424175	6.468206498	0.934920144	2.819712894	2.528603228	3.963669823	0.138383045	0.000837977	0.266402887	0.035387871	0.217045871	0.012419167	0.338589867	0.060166342	0.209489615	0.077791463	7.05E-12	FALSE
441937.6881	4246491.234	Saharo-Arabian	2.006741519	5.174200376	2.567135498	7.12402235	2.404493743	6.675851332	0.978221121	3.010766773	1.752005968	3.15137986	0.125876618	0.000974359	0.242524862	0.036419059	0.187469839	0.016229158	0.3346895	0.049093867	0.258608092	0.094887161	7.11E-12	FALSE
492437.6881	4246491.234	Saharo-Arabian	1.993363522	5.133646654	2.640857742	7.190364077	2.421430407	6.645573503	1.018249339	3.075893112	1.551090983	2.972496966	0.129643643	0.002088847	0.232558091	0.037493988	0.177989283	0.01489504	0.332777553	0.049532856	0.253141515	0.077595962	6.72E-12	FALSE
542937.6881	4246491.234	Saharo-Arabian	1.964778215	5.091612325	2.588931641	7.127729065	2.463448056	6.682071279	1.024613559	3.202210571	1.787425203	3.166899038	0.136281593	0.005866209	0.227078	0.036292876	0.175022596	0.01506467	0.331659492	0.05349578	0.255270345	0.103175101	7.55E-12	FALSE
593437.6881	4246491.234	Saharo-Arabian	1.954606066	5.046515791	2.503694841	6.864232702	2.510231909	6.67413106	1.02641203	3.295454015	2.65239865	4.139937162	0.139679803	0.008371123	0.236561484	0.034358817	0.179179666	0.016219182	0.328129458	0.043618609	0.20886806	0.086675997	7.33E-12	FALSE
643937.6881	4246491.234	Saharo-Arabian	1.948165662	4.986296518	2.541403736	6.776863045	2.440129684	6.542848326	0.966850774	2.977267846	2.742028381	4.227092601	0.155488242	0.011993584	0.225591664	0.036428997	0.198852862	0.0133528	0.306582671	0.042174365	0.175526941	0.081111392	5.87E-12	FALSE
694437.6881	4246491.234	Saharo-Arabian	1.924498195	4.955389046	2.59200346	7.084303844	2.475249363	6.702267727	0.906049746	2.837779831	2.766428851	4.131959687	0.170894767	0.016722352	0.250860679	0.039302232	0.193760286	0.015408943	0.333716737	0.036156089	0.162240637	0.050523226	5.76E-12	FALSE
744937.6881	4246491.234	Saharo-Arabian	1.893609375	4.90956052	2.568924046	7.064408675	2.528387936	6.795626428	0.91181125	2.91685435	3.000238822	4.347198079	0.189202274	0.020704326	0.249925884	0.038760837	0.195479985	0.020211986	0.327741539	0.040140952	0.141300892	0.062541859	9.03E-12	FALSE
795437.6881	4246491.234	Saharo-Arabian	1.874502142	4.807922602	2.553256353	6.857871311	2.511736686	6.607938231	0.911962091	2.864670429	3.324529558	4.828329954	0.193183398	0.025267665	0.256377123	0.043864577	0.186996193	0.025142715	0.328144268	0.043878407	0.162820203	0.066935228	8.89E-12	FALSE
845937.6881	4246491.234	Saharo-Arabian	1.82060804	4.705174806	2.414854959	6.507270494	2.098186912	6.17509697	0.749042332	2.445200596	2.704860574	5.779886595	0.209345485	0.02901082	0.279891336	0.04637238	0.202944352	0.030519152	0.314191461	0.051046491	0.210824518	0.00450418	9.05E-12	FALSE
896437.6881	4246491.234	Saharo-Arabian	1.76876082	4.569270801	2.219825907	5.903040802	1.302569996	4.541284791	1.380242249	2.596479216	1.244160431	5.448898877	0.233859054	0.031633478	0.273999176	0.046641888	0.215478494	0.025883795	0.295009786	0.08785563	0.210195241	0.043508477	7.30E-12	FALSE
946937.6881	4246491.234	Saharo-Arabian	1.655716676	4.278319816	1.927027794	5.4632528	0.901527666	2.900728883	2.023075142	4.400993075	0.850087826	2.324589036	0.260932556	0.034999668	0.292585667	0.047555902	0.23282404	0.02946768	0.272687316	0.039738545	0.229128959	0.036928236	4.18E-12	FALSE
3168937.688	4246491.234	Saharo-Arabian	1.646772223	4.263421574	1.85146207	4.776780369	0.843045756	2.582901642	4.610626112	7.880990472	1.304295748	3.552585282	0.248795484	0.014960192	0.302289427	0.037287452	0.273922373	0.012320104	0.257678438	0.013286322	0.289189272	0.023992239	1.28E-12	FALSE
3219437.688	4246491.234	Saharo-Arabian	1.738931811	4.467775679	1.917708773	4.944746851	0.934923349	2.996981144	2.118869844	3.553229574	0.919218146	2.872371789	0.238679583	0.015284188	0.302685828	0.042646447	0.258671338	0.014972342	0.288888385	0.081356931	0.28131415	0.030122295	4.13E-13	FALSE
3421437.688	4246491.234	Saharo-Arabian	1.88222375	4.844958293	1.860086384	4.733493919	1.134952868	3.777372268	1.657957523	3.103753589	1.177696023	4.722982842	0.195736326	0.011867319	0.302134678	0.034508378	0.219953962	0.016498685	0.385830245	0.106680235	0.236922227	0.037618072	1.93E-12	FALSE
3471937.688	4246491.234	Saharo-Arabian	1.910482027	4.895847371	1.799894042	4.672019035	1.211200914	4.06120601	1.194531539	2.570722454	1.244247201	5.145798186	0.177629642	0.009953287	0.291942614	0.048755018	0.194350647	0.013821219	0.372460638	0.051070783	0.205876402	0.02561424	3.26E-12	FALSE
3522437.688	4246491.234	Saharo-Arabian	1.907128107	4.908189501	1.843580471	4.856156655	1.309210002	4.461916955	1.186785765	2.589169366	1.351597484	5.558935156	0.162398676	0.00984681	0.286514624	0.031998797	0.189982025	0.012981995	0.355122296	0.082552744	0.213596826	0.010765758	3.26E-12	FALSE
3572937.688	4246491.234	Saharo-Arabian	1.915123268	4.93460158	1.864616373	5.062440063	1.582561734	5.003536667	1.009818283	2.501680515	2.003207481	5.626437883	0.162413678	0.010176518	0.264834967	0.032335529	0.209824862	0.005690522	0.305343738	0.050412229	0.246790573	5.38E-05	3.26E-12	FALSE
3623437.688	4246491.234	Saharo-Arabian	1.927280132	4.951489041	2.014237802	5.310797107	1.936832494	5.490572747	0.962567356	2.508358538	2.953671552	5.201346407	0.153283301	0.010631379	0.278006401	0.026985244	0.183802111	0.015047371	0.331454588	0.051430175	0.175563977	0.023998224	3.24E-12	FALSE
3673937.688	4246491.234	Saharo-Arabian	1.925916498	4.952280487	2.162151266	5.630924911	2.190862432	5.960024189	0.939249976	2.571326341	2.741402827	4.31474754	0.132943826	0.011632891	0.235308064	0.020593435	0.164229844	0.008591521	0.285179891	0.035064934	0.15804147	0.038309475	3.16E-12	FALSE
3724437.688	4246491.234	Saharo-Arabian	1.921703692	4.940957731	2.275361625	5.937223386	2.141796387	5.973297104	0.893439398	2.466904057	1.901760946	3.277813825	0.10522129	0.005246095	0.178474223	0.010498135	0.145025929	0.016658879	0.236221535	0.021639249	0.250531047	0.054562399	3.25E-12	FALSE
3774937.688	4246491.234	Saharo-Arabian	1.902291953	4.899801042	2.279374775	6.053365501	2.138456012	6.046162069	1.04358351	3.046060637	0.967448503	2.489389215	0.109062187	0.002899674	0.163941982	0.016168369	0.129920842	0.002858237	0.21362084	0.015885721	0.238043852	0.010052969	3.22E-12	FALSE
3825437.688	4246491.234	Saharo-Arabian	1.894725506	4.874903974	2.303742663	6.279551181	2.183717452	6.216900602	1.112042525	3.227739332	0.858650098	2.405759441	0.126646842	0.001911786	0.15205833	0.011443877	0.152145656	0.001500641	0.207480745	0.008581739	0.199386306	0.003838613	2.62E-12	FALSE
3875937.688	4246491.234	Saharo-Arabian	1.931094647	4.960000114	2.173950672	5.72294599	2.111396018	5.859619448	1.16125285	3.456751473	1.078969915	2.707825811	0.136544645	0.000521054	0.157859511	0.006083869	0.124611804	0	0.204961946	0.005799004	0.183969727	0.001980994	2.10E-12	FALSE
3926437.688	4246491.234	Saharo-Arabian	1.938163657	4.981359332	2.381741628	6.352359517	2.196076197	6.186961297	1.1334984	3.23985727	0.913180417	2.421900683	0.151170621	4.29E-05	0.150886976	0.003381397	0.165330119	0	0.200809795	0.000735208	0.207312812	8.90E-05	2.13E-12	FALSE
3976937.688	4246491.234	Saharo-Arabian	1.934213143	4.996865206	2.934720704	8.088591491	2.457500574	7.265982281	0.484168454	1.21827351	0.422890745	1.158072516	0.145436199	0	0.17628015	0.000414927	0.131458071	0	0.192688012	0.000668322	0.154244863	0	2.41E-13	FALSE
4027437.688	4246491.234	Saharo-Arabian	1.930221926	4.980672855	2.604358921	7.217295488	2.342886814	6.699649386	0.919979066	2.457683455	0.683585151	1.884292727	0.13437585	0	0.150111713	0.00030051	0.12668742	0	0.160514066	0	0.13255261	0	1.24E-12	FALSE
4077937.688	4246491.234	Saharo-Arabian	1.934587289	4.931074144	1.930852865	4.921945732	1.927267373	5.006964711	0.97400184	2.419827517	2.331464451	3.750597102	0.134481355	0	0.145794178	0.009562525	0.077641522	0	0.162426897	0.007644151	0.059432196	0.012329727	1.12E-12	FALSE
4128437.688	4246491.234	Saharo-Arabian	1.928864301	4.888691366	1.814057123	4.231829249	0.949721622	3.246874759	0.625125181	1.309030674	0.507070251	1.647642018	0.147350607	0	0.196097462	0.052982456	0.106579947	0	0.207481138	0.090665118	0.114312538	6.18E-05	1.98E-13	FALSE
4178937.688	4246491.234	Saharo-Arabian	1.930656765	4.952659002	2.098080511	5.297263918	1.839560104	5.379235366	1.278333955	3.215573314	1.109376399	3.054201205	0.126589145	0	0.109507884	0.00026459	0.099935234	0	0.107809786	7.46E-05	0.126713526	8.65E-05	3.24E-13	FALSE
4532437.688	4246491.234	Palearctic	1.93604565	4.976069798	1.779326094	4.596738331	1.210361718	3.994884264	1.212474009	2.931661668	1.125234312	3.944033483	0.13695669	0.000258071	0.213035294	0.005699693	0.22633084	0.000681767	0.258426951	0.033370408	0.250605306	0.001983634	5.32E-13	FALSE
4582937.688	4246491.234	Saharo-Arabian	1.966852622	5.040914379	2.245469463	5.324222178	1.011835181	3.137079077	7.132558838	10.17680062	1.765513694	5.245453839	0.168267385	0.000322041	0.1931779	0	0.219144835	0.000698117	0.203803949	0	0.239842089	0.006021437	1.01E-12	FALSE
4633437.688	4246491.234	Saharo-Arabian	1.969895987	5.060960289	1.953289354	5.321441893	2.034090079	5.96441999	0.591381255	1.554287793	4.403534743	8.746432322	0.178597153	0.001125794	0.207051563	0.000223166	0.238454407	3.48E-05	0.242055555	0.001570084	0.278434832	0	1.03E-12	FALSE
4683937.688	4246491.234	Saharo-Arabian	1.977512279	5.080353084	2.281662527	5.93697652	2.416456693	6.549755142	0.754302648	2.213561097	3.823228638	5.871388321	0.174639152	0.001576472	0.188397351	0.000482758	0.212643791	0.001821147	0.251249213	0.010786282	0.208592457	0.026505009	8.70E-12	FALSE
4734437.688	4246491.234	Saharo-Arabian	1.987551854	5.080412437	1.860808498	5.045407701	2.110331462	6.045185935	0.430477043	1.384270425	4.547582598	9.159379393	0.172100027	0.001456445	0.201779095	0.000125881	0.207491502	0.000259594	0.230026777	0.00263726	0.226332786	0	9.56E-13	FALSE
4784937.688	4246491.234	Saharo-Arabian	1.986170687	5.130129729	2.396725374	6.485351927	2.669769159	6.875582544	0.735145461	2.60267372	2.60149774	3.921834904	0.179146394	0.002403159	0.194960457	0.006132712	0.20536005	0.005276847	0.246964138	0.019330352	0.262722129	0.121673995	1.36E-11	FALSE
4835437.688	4246491.234	Saharo-Arabian	2.018497481	5.159419943	2.355517832	5.998509812	2.722970652	6.981527115	0.533896167	1.894121533	4.372582242	6.330617968	0.185770341	0.002999624	0.190352791	0.003242217	0.2356671	0.003581359	0.24087885	0.03960416	0.289407794	0.058934653	2.36E-12	FALSE
4885937.688	4246491.234	Saharo-Arabian	2.01555391	5.180528116	2.439025068	6.428782353	2.717702914	6.871041585	0.629391074	2.387448527	2.742870617	3.742657536	0.192033546	0.003305694	0.184845117	0.005859144	0.203780342	0.005292069	0.238985654	0.030176703	0.259815769	0.146216609	2.58E-12	FALSE
4936437.688	4246491.234	Saharo-Arabian	2.001697583	5.134585916	1.932115374	5.010373382	2.581885416	6.607415165	0.623013559	1.496711379	6.681121503	9.509207333	0.192245138	0.002145441	0.214711996	0.000184614	0.196834143	0.001876505	0.221343435	0.010290168	0.174840831	0.024720694	1.37E-12	FALSE
4986937.688	4246491.234	Saharo-Arabian	2.00941194	5.148958957	2.403218142	6.362118951	2.694261359	6.854595094	0.608740849	2.550718879	2.424604934	3.297551387	0.204336621	0.002454867	0.210440887	0.006978713	0.187425561	0.004359152	0.229757356	0.025053836	0.220722272	0.133989665	2.10E-12	FALSE
5037437.688	4246491.234	Saharo-Arabian	2.002926252	5.138925672	2.164812063	5.353640394	1.198234196	4.071425573	3.696805988	5.462642723	1.467550149	6.398751179	0.213940179	0.001399076	0.243342244	0.007639328	0.221918239	0.008840564	0.206461289	0.072159763	0.22608816	0.039794705	9.40E-12	FALSE
5087937.688	4246491.234	Saharo-Arabian	1.999143329	5.135644374	1.929701752	5.124942215	2.444211404	6.722772152	0.510904101	1.384248315	6.852969941	11.42735087	0.217275933	0.001164676	0.252365139	0.003236005	0.203901529	0.001042175	0.252376841	0.012227094	0.199217994	0.000429922	1.24E-12	FALSE
5138437.688	4246491.234	Saharo-Arabian	1.999274541	5.135593673	1.84711159	4.778339524	1.110791845	3.530759257	2.271480972	4.292784324	1.192214683	3.868631062	0.217755189	0.000744996	0.252444456	0.029389909	0.232730059	0.005201445	0.237077205	0.026000792	0.241524794	0.01862556	3.63E-13	FALSE
5188937.688	4246491.234	Saharo-Arabian	1.973133932	5.073117881	1.657142248	4.557314426	0.931053624	2.879962957	1.859223667	4.201153638	1.035399041	2.801143289	0.219724342	0.000561578	0.280724106	0.00749475	0.239022631	0.001750085	0.30588178	0.00654821	0.24124384	0.003561417	3.64E-13	FALSE
5239437.688	4246491.234	Saharo-Arabian	1.940846075	4.998897517	1.407358886	4.052534684	0.771787845	2.466721038	1.532647379	3.984332081	0.973816701	2.683966223	0.23235973	0.000391268	0.2895197	0.012834618	0.241807556	0.000760386	0.290605479	0.020741552	0.253148706	0.002383084	3.64E-13	FALSE
5289937.688	4246491.234	Saharo-Arabian	1.940891924	5.007070268	1.116301127	3.826092956	0.645098343	2.144220945	1.654964816	7.53965417	1.419391822	3.890234146	0.22017912	1.03E-05	0.313950531	0.030904439	0.251409155	0.000842775	0.324431176	0.091383867	0.261507825	0.001544278	2.23E-12	FALSE
5340437.688	4246491.234	Saharo-Arabian	1.933899869	4.963574957	2.057873569	5.548202733	1.967183281	6.291845912	0.69947407	1.502253332	3.944807427	10.64871891	0.211778833	0	0.319483876	0.010364988	0.246825656	0	0.371941601	0.04930288	0.289058598	0	1.50E-12	FALSE
5390937.688	4246491.234	Saharo-Arabian	1.935923474	4.947726559	2.484531611	5.468355261	1.396771251	5.298019699	4.503819314	5.039717782	2.411276886	13.55587946	0.19798929	0	0.296886415	0.007784864	0.227527916	0.001487047	0.086478506	0.108276861	0.228196736	0.003944029	8.76E-13	FALSE
6047437.688	4246491.234	Saharo-Arabian	1.695890282	4.356331893	1.10326077	3.663261406	0.540771619	1.808485866	0.990804709	3.792463347	0.81630983	2.216329325	0.18884649	0	0.243908236	0.00656765	0.225057387	0.000170835	0.288975996	0.017305619	0.230897957	0.000600084	1.08E-13	FALSE
6097937.688	4246491.234	Saharo-Arabian	1.635302992	4.236579997	1.090505623	3.531903361	0.257988617	1.27124559	0.882697667	3.016512803	0.471521385	1.662482189	0.233158843	0.000596823	0.337340598	0.020104485	0.313974168	0.000712273	0.367732736	0.064343703	0.254759089	0.000299387	1.08E-13	FALSE
6148437.688	4246491.234	Saharo-Arabian	1.634297012	4.222485849	2.435400351	6.431905675	1.583424315	4.639637227	3.730924895	6.216371321	1.515010522	4.701386908	0.236194423	0.000923348	0.32150075	0.009685574	0.243877537	0.002050528	0.346801889	0.141328684	0.312019552	0.016878459	3.39E-13	FALSE
6198937.688	4246491.234	Saharo-Arabian	1.610405397	4.146466458	2.398670202	6.5901817	1.648521587	4.949195332	3.423411917	6.176789494	1.595880649	5.656899821	0.228361629	0.000463419	0.326185673	0.0177462	0.242596837	0.002383933	0.45055999	0.141148155	0.292141767	0.016701198	4.45E-13	FALSE
6249437.688	4246491.234	Saharo-Arabian	1.573202615	4.047813262	1.749430134	6.282486333	1.459692278	4.029894098	2.749825228	15.31107909	1.816823455	4.89327853	0.227709615	0.000289561	0.339504776	0.016773975	0.235518955	0.000387148	0.519221277	0.062971057	0.290608426	0.013812892	2.46E-13	FALSE
6299937.688	4246491.234	Saharo-Arabian	1.526185131	3.952051116	2.202166369	5.759455308	1.703107983	4.76884301	2.502361878	4.475380983	2.142044673	7.048440821	0.228619636	0.000115014	0.345430728	0.067651137	0.232848277	0.000386419	0.654136802	0.343549574	0.292807455	0.013443723	2.32E-13	FALSE
-10213562.31	4175791.234	Nearctic	1.435845761	3.695169162	1.066054953	3.36830532	0.578164704	1.802614613	1.855352229	4.372327576	0.763386415	2.082375452	0.313102667	0.054155815	0.428509972	0.075973805	0.347477704	0.039974851	0.447302471	0.043972297	0.368979947	0.049857057	5.15E-11	FALSE
-10112562.31	4175791.234	Nearctic	1.561600683	4.005238835	1.486061269	4.1395972	1.546837797	4.574709528	0.753831448	2.478488258	3.132668085	7.41338473	0.291450283	0.041179409	0.292833333	0.015678288	0.307053146	0.00826157	0.334331929	0.032762748	0.324629329	0.005108035	4.49E-11	FALSE
-10062062.31	4175791.234	Nearctic	1.578733995	4.071944792	1.803936857	4.718029338	1.947818283	5.258019217	1.012447823	3.049762574	3.678829499	6.824551947	0.297085372	0.040618106	0.292315743	0.035643335	0.288336415	0.009132599	0.353278945	0.026094301	0.280320295	0.024490679	4.71E-11	FALSE
-10011562.31	4175791.234	Nearctic	1.620476921	4.174338088	1.813354572	5.003941395	1.735938197	5.474545937	0.93821588	2.953199758	2.413818864	7.006917105	0.29670271	0.03051926	0.328744992	0.046129214	0.314942971	0.004005951	0.384248525	0.034022283	0.371888146	0	3.70E-11	FALSE
-9961062.312	4175791.234	Nearctic	1.656259977	4.259136017	1.894280133	5.451253479	2.052960805	5.956443773	1.202615377	3.343762962	3.129219855	6.422355963	0.292072268	0.024349885	0.309119018	0.04286744	0.284309994	0.004530894	0.377425847	0.036199561	0.247852093	0.000414161	3.61E-11	FALSE
-9910562.312	4175791.234	Nearctic	1.657844002	4.272172831	1.856577864	5.34075266	1.93244785	5.857357638	1.010206232	3.047451899	2.754797645	6.752632126	0.281570169	0.014882482	0.330290964	0.051207093	0.300753116	0.001885672	0.406878017	0.033108607	0.341395911	0.001906615	3.16E-11	FALSE
-9860062.312	4175791.234	Nearctic	1.668403866	4.281880559	1.758544192	4.65588056	1.123675899	3.563398094	1.555957568	2.885540181	1.226403937	4.013244495	0.290042161	0.010735819	0.37811989	0.057271194	0.288243446	0.005609939	0.398448469	0.156957588	0.26119804	0.017959635	2.58E-11	TRUE
-9809562.312	4175791.234	Nearctic	1.672807184	4.309152104	1.776971572	4.688463428	1.646396047	5.081182456	0.835572619	2.633107474	2.645755998	7.322087903	0.291757724	0.01250179	0.318836744	0.023017521	0.284208032	0.001468871	0.367249208	0.058391293	0.354277065	0	3.47E-11	FALSE
-9759062.312	4175791.234	Nearctic	1.690570966	4.332422391	1.714640718	4.638205842	1.426088968	4.447100911	1.020912456	2.816640674	1.444996098	4.170202746	0.274389965	0.004826334	0.300128905	0.012217404	0.224406866	0.00459085	0.362298499	0.037860497	0.271320159	0.014058667	1.48E-11	FALSE
-9708562.312	4175791.234	Nearctic	1.70982721	4.402131442	1.114220276	3.70194439	0.633200627	2.006475521	1.006896982	3.743016732	0.828514953	2.249302734	0.271987033	0.011606204	0.307671951	0.028490449	0.253720455	0.002799978	0.364556286	0.046446372	0.261798733	0.011268727	1.15E-11	FALSE
-9658062.312	4175791.234	Nearctic	1.733159311	4.478613203	1.649114296	4.318295276	0.886274786	2.67560223	1.652559652	3.339281486	0.934647861	2.533536781	0.260258237	0.006356748	0.260111041	0.04626278	0.245259133	0.002647748	0.268420239	0.082772119	0.261861337	0.008777121	2.03E-11	TRUE
-9607562.312	4175791.234	Nearctic	1.731972479	4.471917174	1.389636472	3.966627229	0.767836485	2.329719721	1.381011901	3.30908641	0.895157746	2.409727356	0.263587442	0.00728605	0.311976562	0.049949222	0.244401193	0.004412844	0.359941833	0.061432455	0.263179613	0.013767342	9.19E-12	FALSE
-9557062.312	4175791.234	Nearctic	1.720689387	4.428707664	1.078404342	3.696457133	0.578201872	1.862312412	1.0601649	4.117288482	0.821035645	2.243306487	0.270155288	0.008986609	0.34853722	0.044214141	0.266418464	0.005111046	0.41069906	0.055678456	0.279459953	0.016094527	2.71E-12	FALSE
-9456062.312	4175791.234	Nearctic	1.690271049	4.37986733	1.566728009	4.027187319	0.727828036	2.23136192	1.912202053	3.761198745	0.878588552	2.373609737	0.288290241	0.007690484	0.359199829	0.02866536	0.274143098	0.01775544	0.434027431	0.035480165	0.305735131	0.028114046	1.52E-12	FALSE
-9405562.312	4175791.234	Nearctic	1.719996316	4.418684048	1.435626816	4.166314747	0.778042289	2.360524	1.375179683	3.559108634	0.892473618	2.397382315	0.290265374	0.006912538	0.373392746	0.042644979	0.289237998	0.022244943	0.416291365	0.091283991	0.320423418	0.033768541	4.53E-12	FALSE
-9355062.312	4175791.234	Nearctic	1.723657246	4.442197624	1.656032896	4.135503864	0.781148213	2.390336415	1.914138298	3.316096906	0.885053995	2.408366736	0.278172973	0.005546417	0.33158081	0.057114302	0.306050934	0.028795853	0.3290659	0.062427856	0.335557452	0.041386189	1.95E-12	FALSE
-9304562.312	4175791.234	Nearctic	1.725389245	4.455550368	1.493724582	4.32477278	0.786035516	2.418975487	1.507842348	3.763937021	0.891222767	2.412595116	0.277416944	0.008874607	0.403064951	0.031472089	0.327375474	0.032844565	0.445830442	0.036034324	0.35379833	0.046890601	1.52E-12	FALSE
-9203562.312	4175791.234	Nearctic	1.739483879	4.495341512	1.186213033	3.697433371	0.642867087	2.052546422	1.138145401	3.541844245	0.852264063	2.315587162	0.288571169	0.017610318	0.444677333	0.073493855	0.351440965	0.047175739	0.488614807	0.126382344	0.37103648	0.062073171	1.52E-12	FALSE
-9153062.312	4175791.234	Nearctic	1.758594564	4.545733966	1.507093483	4.313611381	0.820913916	2.520769222	1.572500247	3.833164804	0.928279136	2.502683739	0.275094706	0.021795553	0.430130628	0.07278785	0.355532115	0.050890316	0.44076858	0.082025655	0.378600391	0.071130135	1.52E-12	FALSE
-669062.3119	4175791.234	Saharo-Arabian	1.478268412	3.796552506	1.546284815	4.575439537	0.385215148	1.645521873	0.422861199	1.052332743	0.174487306	0.555619723	0.208717941	0.000180822	0.185460705	0.000700181	0.248009406	0.008735883	0.205060151	0.001888114	0.24473154	0.025272698	1.34E-12	FALSE
-467062.3119	4175791.234	Saharo-Arabian	1.961667905	5.05809588	1.709173137	4.25180605	0.754299727	2.334510131	2.272327001	4.225067408	1.031268045	2.776919706	0.144869525	0	0.195122557	0.006727293	0.142033383	0.001660698	0.238675824	0.007968226	0.166912946	0.009707301	7.63E-13	TRUE
-416562.3119	4175791.234	Saharo-Arabian	2.009826512	5.176989199	1.712333311	4.830516534	0.650264217	2.203334616	2.287033685	6.161121017	1.052418993	2.918134207	0.132598131	0	0.188226458	0.031587223	0.138414652	0.002678167	0.23034345	0.023215827	0.168114383	0.012772975	3.16E-12	FALSE
-366062.3119	4175791.234	Saharo-Arabian	2.036175014	5.242141447	1.834637855	5.089431439	0.75832286	2.493092813	2.791738931	6.648271433	1.174456993	3.217408329	0.12402498	0	0.184390761	0.033047041	0.140965182	0.003059901	0.22557489	0.021852984	0.159423532	0.012098967	4.60E-12	FALSE
-315562.3119	4175791.234	Saharo-Arabian	2.058977987	5.309748387	1.974227879	5.181630558	0.796355464	2.65708811	1.712058707	3.423215675	0.839626396	2.329295903	0.11990933	0	0.207477656	0.03906393	0.135092277	0.002945197	0.231376181	0.053007288	0.156958877	0.013866234	3.97E-12	FALSE
-265062.3119	4175791.234	Saharo-Arabian	2.036031169	5.264132993	2.177545578	5.877003201	1.189050184	4.012748595	1.107534352	2.498555656	0.88532507	3.279447547	0.129558826	0	0.210993732	0.033358936	0.149479063	0.007259776	0.246166725	0.068726666	0.169179934	0.020424812	3.57E-12	FALSE
-214562.3119	4175791.234	Saharo-Arabian	2.024694436	5.217646874	2.21073577	5.51626354	1.130928214	3.770893826	2.411248798	3.752171328	1.163597752	4.387336779	0.126260826	0.000229394	0.198469528	0.032216826	0.158555892	0.008402807	0.187567417	0.080449341	0.174544744	0.029691264	4.96E-12	FALSE
-164062.3119	4175791.234	Saharo-Arabian	2.029639956	5.222350099	2.205529291	5.708207842	1.338366826	4.649532816	1.332261132	2.661906854	1.328049971	5.659425686	0.140271751	0.000919785	0.241114364	0.039918257	0.179674234	0.004898905	0.253075994	0.053516266	0.207198113	0.007469258	5.27E-12	FALSE
-113562.3119	4175791.234	Saharo-Arabian	2.028518709	5.239164453	2.153491193	5.721352166	1.469749634	4.956055218	1.141239054	2.579995919	1.552839965	5.606987473	0.145840006	0.001254762	0.243574886	0.039700437	0.200574145	0.008237196	0.298536168	0.049060965	0.240734352	0.007000888	5.40E-12	FALSE
-63062.31194	4175791.234	Saharo-Arabian	2.038367464	5.253271065	2.149161833	5.602201668	1.414178152	4.723086598	1.198409895	2.684307235	1.445977078	5.419344214	0.160473301	0.002390778	0.26828209	0.048097381	0.223960091	0.012233276	0.342655694	0.049404879	0.256750139	0.012543503	5.34E-12	FALSE
-12562.31194	4175791.234	Saharo-Arabian	2.040783082	5.27518115	2.196403888	5.743934045	1.50694931	4.962553051	1.269089402	2.722755182	1.64384422	5.620416949	0.17075576	0.002945241	0.280865927	0.044649495	0.249131366	0.009330062	0.346575132	0.062788118	0.297944057	0.004636212	5.54E-12	FALSE
37937.68806	4175791.234	Saharo-Arabian	2.051192189	5.284260152	2.351600404	6.250264057	1.665718729	5.470385751	1.202661207	2.510266498	1.944202389	5.866591916	0.16740606	0.003142847	0.294899947	0.044453264	0.261584853	0.010075502	0.364175258	0.072034271	0.311410815	0.000982904	6.71E-12	FALSE
88437.68806	4175791.234	Saharo-Arabian	2.055446434	5.28501586	2.544764609	7.069371233	1.556726376	5.234909557	0.652563545	1.586493317	0.801378341	2.595583219	0.160279028	0.002021968	0.314979188	0.056943632	0.28271965	0.012377764	0.379338358	0.079763939	0.327460004	0.006780196	2.18E-12	FALSE
138937.6881	4175791.234	Saharo-Arabian	2.042396779	5.273107023	2.337904549	6.353228673	1.723029615	5.595774903	1.025204628	2.361144137	1.88476268	5.616663956	0.163955136	0.002252603	0.311554549	0.049725616	0.27365146	0.003066707	0.37063174	0.083791012	0.320903547	0	6.26E-12	FALSE
189437.6881	4175791.234	Saharo-Arabian	2.051756208	5.278755856	2.447911595	6.66327992	2.037379818	6.076254435	0.78059345	2.113530764	2.463643675	5.301005764	0.169172231	0.001655392	0.301734978	0.037654842	0.276933232	0.003563391	0.37645771	0.071203171	0.303835564	0.000274794	5.42E-12	FALSE
239937.6881	4175791.234	Saharo-Arabian	2.050183829	5.276348985	2.423283051	6.611941916	2.226216681	6.161925217	0.753975179	2.290896307	2.655669957	4.408876704	0.168297661	0.000617735	0.30243973	0.039053839	0.268144008	0.014071455	0.362282223	0.07607039	0.278252049	0.078778977	5.42E-12	FALSE
290437.6881	4175791.234	Saharo-Arabian	2.047872668	5.280677582	2.440604063	6.659549842	2.252067004	6.179040082	0.830514278	2.521829759	2.288413152	3.627716249	0.167521923	0.000807833	0.290654366	0.035067101	0.260498686	0.012422183	0.355422797	0.064594294	0.237388136	0.111876903	5.46E-12	FALSE
340937.6881	4175791.234	Saharo-Arabian	2.040141708	5.254452214	2.49874077	6.779379096	2.254340067	6.257701588	0.91116789	2.774175686	1.703796646	3.001801401	0.152194833	0.000616678	0.277651913	0.034223978	0.234675317	0.016853472	0.345914942	0.05515747	0.269862191	0.090144856	7.29E-12	FALSE
391437.6881	4175791.234	Saharo-Arabian	2.033518009	5.23418363	2.528050695	6.834264975	2.242258302	6.296631561	0.938708851	2.845827181	1.376265977	2.70752609	0.13342191	0.001227177	0.261325345	0.037173659	0.204120879	0.013778256	0.345562117	0.047743614	0.304357753	0.085848894	7.35E-12	FALSE
441937.6881	4175791.234	Saharo-Arabian	2.02376348	5.212551513	2.538334162	6.969216673	2.347977743	6.466111698	0.995948908	2.949759338	1.27166902	2.589114598	0.120531202	0.000772387	0.252860996	0.03689615	0.163229194	0.010818238	0.330303867	0.04843501	0.214749954	0.051013362	7.02E-12	FALSE
492437.6881	4175791.234	Saharo-Arabian	2.021590642	5.193264973	2.606273001	7.197316805	2.344123023	6.536660075	1.058771446	3.060625767	0.994525997	2.377652248	0.125045589	0.001379424	0.234689173	0.035524408	0.188074687	0.013540457	0.332814938	0.050941027	0.26346508	0.027617798	6.35E-12	FALSE
542937.6881	4175791.234	Saharo-Arabian	1.987612365	5.145294908	2.485366958	6.813907263	2.412742672	6.511250824	1.117055106	3.482871837	1.423086521	2.744484479	0.133881671	0.005255616	0.219812752	0.036854753	0.16477364	0.012770724	0.34365577	0.052888454	0.272365514	0.068426173	5.90E-12	FALSE
593437.6881	4175791.234	Saharo-Arabian	1.974105183	5.093596487	2.482234165	6.742281403	2.279605842	6.312523708	1.033693536	3.181400903	1.147970219	2.513749418	0.131083001	0.006725661	0.223894364	0.036773727	0.176137016	0.013540316	0.333359486	0.044959564	0.260113068	0.034864544	4.09E-12	FALSE
643937.6881	4175791.234	Saharo-Arabian	1.953733796	5.03888564	2.522258729	6.889520444	2.373648978	6.475637179	1.037010239	3.163906806	1.340864235	2.565309418	0.151713247	0.010324685	0.246443877	0.036445353	0.178329015	0.016419365	0.33954017	0.043311858	0.212059419	0.043997157	3.16E-12	FALSE
694437.6881	4175791.234	Saharo-Arabian	1.940128134	5.000095207	2.495361273	6.819555449	2.278445411	6.385811696	0.984231193	3.107597586	1.212774582	2.516784156	0.159053795	0.014198505	0.245425462	0.033912916	0.199037398	0.019016047	0.335108927	0.035493305	0.281139916	0.06475409	3.25E-12	FALSE
744937.6881	4175791.234	Saharo-Arabian	1.931773651	4.978015029	2.458339872	6.712675268	2.352398913	6.443517103	0.991666127	3.345223023	1.456443714	2.660305007	0.173024994	0.018659453	0.238338855	0.037058229	0.193813264	0.023287636	0.328299625	0.037005899	0.331698506	0.050353443	5.02E-12	FALSE
795437.6881	4175791.234	Saharo-Arabian	1.902009346	4.907116904	2.431583425	6.574313375	2.459382724	6.433411102	0.916067783	3.08040188	2.392789442	3.70249014	0.181916874	0.01975201	0.245680242	0.04020497	0.200050216	0.023397502	0.32168126	0.037893995	0.228329924	0.095671998	7.09E-12	FALSE
845937.6881	4175791.234	Saharo-Arabian	1.873342956	4.829954946	2.282153155	6.20007751	2.32857676	6.057078289	0.789429851	2.523012881	3.617675363	5.552358449	0.204436603	0.024349062	0.262754757	0.037739954	0.183028231	0.023337779	0.283917444	0.044219515	0.168654909	0.050484023	7.16E-12	FALSE
896437.6881	4175791.234	Saharo-Arabian	1.815349657	4.686408388	2.092622518	5.61235967	1.301993641	4.611918549	0.930198186	2.069888711	1.338470731	6.069777361	0.225753527	0.026117844	0.275645058	0.040486071	0.214739365	0.021462766	0.284461582	0.049365778	0.209254066	0.019843473	9.07E-12	FALSE
946937.6881	4175791.234	Saharo-Arabian	1.764821637	4.543740238	1.997451238	5.520209749	1.179505774	4.103006552	1.128111957	2.34540176	1.094392278	4.743592154	0.23848287	0.028592751	0.303651507	0.044821178	0.226333976	0.02347894	0.353624159	0.077882419	0.232229571	0.03596756	6.30E-12	FALSE
997437.6881	4175791.234	Saharo-Arabian	1.706151537	4.376199623	2.246613653	5.796396381	0.859294021	2.862881017	2.159501287	4.601925939	0.811363664	2.246319436	0.262383272	0.031988581	0.324766539	0.042166902	0.25305202	0.025015421	0.306636443	0.037124441	0.249806011	0.033865403	4.50E-12	FALSE
1047937.688	4175791.234	Saharo-Arabian	1.659306841	4.282815904	1.946496263	5.703248641	0.717385429	2.559912358	1.517254925	4.949347343	0.735441078	2.065463519	0.283615505	0.032886913	0.308657127	0.04536793	0.286939046	0.025211839	0.323033926	0.031586179	0.278157702	0.036057726	2.99E-12	FALSE
1098437.688	4175791.234	Saharo-Arabian	1.631611887	4.207094734	1.809973892	5.590113892	0.752773952	2.611936721	2.295134238	9.508507384	1.15836151	3.168271444	0.300090834	0.035020281	0.326479247	0.049785183	0.303496361	0.029306671	0.332955719	0.016090948	0.298232328	0.038157259	5.52E-13	FALSE
1148937.688	4175791.234	Saharo-Arabian	1.583981355	4.104516694	2.097748594	5.263027095	0.88774681	2.791133306	7.05659692	11.3743911	1.751697179	5.124403551	0.319865674	0.035549106	0.282190048	0.042339558	0.31078727	0.035880672	0.22130229	0.047516547	0.311803475	0.045684321	2.94E-13	FALSE
1199437.688	4175791.234	Saharo-Arabian	1.547853909	3.989647767	1.36437323	5.273529708	0.932654915	2.899093346	3.897986157	17.73232068	2.011064368	5.377250952	0.325425685	0.036201054	0.309917567	0.031203196	0.321506478	0.036880907	0.300098331	0.000679771	0.321345572	0.042553958	1.68E-13	FALSE
3118437.688	4175791.234	Saharo-Arabian	1.490468561	3.842767754	1.508809394	6.613383809	0.560243986	2.124847018	1.363361711	8.665778886	0.922418673	2.618875473	0.279658697	0.02082215	0.370746491	0.039483813	0.303223597	0.012848515	0.383652447	0.048164921	0.32320968	0.017759134	6.46E-13	FALSE
3168937.688	4175791.234	Saharo-Arabian	1.594725846	4.09703288	1.209942871	4.193265374	0.281166372	1.328476127	0.813521091	3.178678607	0.549707173	1.621845137	0.260369654	0.011954132	0.341816377	0.035231945	0.255022335	0.009383606	0.361757186	0.063789871	0.299775163	0.014842275	1.94E-13	FALSE
3219437.688	4175791.234	Saharo-Arabian	1.706022535	4.39989624	1.762758669	4.758015138	0.727465471	2.384894622	1.740010202	3.485343477	0.675198524	1.848425275	0.239667935	0.008206981	0.302361009	0.027483155	0.266852655	0.003918112	0.282443816	0.008495472	0.280949864	0.011697875	1.90E-12	FALSE
3269937.688	4175791.234	Saharo-Arabian	1.820909724	4.674938	1.880925538	4.950394045	1.084951987	3.624903435	1.388119993	2.685797323	1.051435449	4.159337989	0.236609524	0.009955603	0.328207523	0.033281072	0.26865653	0.014821613	0.382533621	0.105009423	0.287739544	0.044408701	3.53E-12	FALSE
3320437.688	4175791.234	Saharo-Arabian	1.859741966	4.761115885	1.758244135	4.667550295	1.246258779	4.364184507	0.872957575	2.003240677	1.593627396	7.224999719	0.223821857	0.007691891	0.299789059	0.029006828	0.254511109	0.009131259	0.344557871	0.059380285	0.294495195	0.009455085	5.06E-12	FALSE
3370937.688	4175791.234	Saharo-Arabian	1.889772894	4.857935435	1.905782699	4.739356476	1.06752273	3.577563298	2.215300917	3.610075404	1.34531901	5.504917535	0.214426247	0.009980426	0.314973209	0.026922938	0.246674837	0.013889307	0.339670613	0.149714695	0.268868165	0.051429603	4.97E-12	FALSE
3421437.688	4175791.234	Saharo-Arabian	1.914709778	4.924090898	1.795052475	4.727036272	1.112392901	3.761374157	2.333180155	3.638921496	1.342969951	5.603371364	0.205011125	0.0112454	0.314352654	0.05619388	0.233038432	0.017872703	0.241133253	0.148724475	0.265846204	0.049162262	3.68E-12	FALSE
3471937.688	4175791.234	Saharo-Arabian	1.935430767	4.972677584	1.878198973	4.71158212	1.193836442	4.156455095	2.071355619	3.503180188	1.536598435	7.182959102	0.206794631	0.011491867	0.27463068	0.029914949	0.225405275	0.017101417	0.376180594	0.1335653	0.24529357	0.031201316	2.30E-12	FALSE
3522437.688	4175791.234	Saharo-Arabian	1.94900984	4.995123017	1.927170657	4.874463128	1.252966138	4.329945177	1.433075564	2.687958169	1.309137168	5.505026911	0.188991338	0.010012923	0.249320722	0.022717066	0.205959288	0.012903617	0.293901198	0.034207199	0.215565276	0.016726373	3.26E-12	FALSE
3572937.688	4175791.234	Saharo-Arabian	1.948779367	5.015020058	1.84505524	5.032601283	1.570717957	4.942468168	1.003957033	2.441687364	2.105165719	5.872477271	0.173346443	0.010765117	0.265790749	0.029760453	0.202105873	0.005447568	0.308986619	0.049435342	0.227516947	0	3.19E-12	FALSE
3623437.688	4175791.234	Saharo-Arabian	1.952682902	5.033605173	1.956688206	5.265204656	2.006574722	5.477682618	0.894115664	2.442434796	3.221955194	5.266774426	0.158761869	0.012378228	0.259485069	0.02267524	0.158079292	0.010253781	0.30392796	0.039705343	0.159277092	0.017064791	3.15E-12	FALSE
3673937.688	4175791.234	Saharo-Arabian	1.956456878	5.042111405	2.039759541	5.504698344	2.069953633	5.714075213	0.93010308	2.641193932	2.579432139	4.270918279	0.137138268	0.015357996	0.236697432	0.018855777	0.163511314	0.011100488	0.269739918	0.030782209	0.135416318	0.036440498	3.15E-12	FALSE
3724437.688	4175791.234	Saharo-Arabian	1.95289072	5.029628058	2.132051253	5.634595218	2.150461916	5.822829782	0.977566855	2.824251679	1.817958446	3.252542389	0.111920674	0.002766527	0.190946917	0.010270613	0.128774419	0.005649558	0.25270332	0.021399494	0.241181756	0.045228729	3.15E-12	FALSE
3774937.688	4175791.234	Saharo-Arabian	1.936536985	4.997000495	2.182817377	5.763288328	2.163914293	5.870812125	0.980661757	2.923872167	1.14832244	2.587302678	0.111564312	0.001938291	0.175255915	0.012648315	0.093154705	0.001593815	0.218667736	0.016263089	0.153864922	0.001673115	2.87E-12	FALSE
3825437.688	4175791.234	Saharo-Arabian	1.914487161	4.930773154	2.260129933	6.262001542	2.099023811	6.132049491	1.152910842	3.367043577	0.898785514	2.485531988	0.128526851	0.003055498	0.17587195	0.013141581	0.146311136	0.001573409	0.206857216	0.008883984	0.147640755	0.004642212	2.28E-12	FALSE
3875937.688	4175791.234	Saharo-Arabian	1.921509955	4.952516838	2.235360844	6.183517064	2.109964151	6.067310885	1.142679694	3.334497153	0.862358442	2.45001634	0.134926602	0.000680293	0.180756042	0.009509884	0.155799237	0.000181003	0.199457771	0.005362593	0.160632065	0.00064053	2.29E-12	FALSE
3926437.688	4175791.234	Saharo-Arabian	1.935237145	4.986570466	2.341739613	6.399830722	2.064133875	6.087999549	1.07103837	2.795790079	0.939670486	2.484448345	0.138574381	7.50E-05	0.177450411	0.005694695	0.130833388	0	0.179399889	0.004649794	0.132487222	0	1.68E-12	FALSE
3976937.688	4175791.234	Saharo-Arabian	1.945527222	4.987712925	2.328859489	6.215680183	2.055018029	5.935986545	1.127867653	3.059768608	0.855403579	2.302778922	0.137710073	0	0.196520092	0.005362704	0.143839072	0	0.223938567	0.002262861	0.162146708	0	2.28E-12	FALSE
4027437.688	4175791.234	Saharo-Arabian	1.951422698	4.990383329	2.406155575	6.732327379	2.183523436	6.390595378	1.235272408	3.261377116	0.834980408	2.39416671	0.136307099	0	0.165816887	0.000268263	0.11405007	0	0.157644206	0	0.130540248	0	2.38E-12	FALSE
4077937.688	4175791.234	Saharo-Arabian	1.948086338	4.995983039	2.441549347	6.820697524	2.315972362	6.583975653	1.369529142	3.443189289	0.80181647	2.402260569	0.134674481	0	0.15565021	0	0.113654119	0	0.14868156	0	0.098850231	0	2.15E-12	FALSE
4128437.688	4175791.234	Saharo-Arabian	1.941320446	4.977500201	2.364177537	6.598133222	2.449344808	6.530489571	1.530919746	3.792048009	0.88263018	2.654189397	0.132381121	0	0.130093632	0	0.091795103	0	0.127116351	0	0.091847095	0	2.01E-12	FALSE
4178937.688	4175791.234	Saharo-Arabian	1.938379806	4.962339311	2.364943343	6.577178411	2.424706814	6.452012084	1.16385698	2.977094971	0.821463297	2.345064744	0.126998863	0	0.096741606	0	0.104189781	0	0.096835997	0	0.090597501	0	7.01E-13	FALSE
4229437.688	4175791.234	Palearctic	1.926663524	4.937111984	2.180799198	6.295878798	2.368811233	6.421624306	1.208349672	3.059243547	1.093818786	2.943368064	0.125722213	0	0.089206545	0	0.102309613	0	0.099787401	0	0.094226577	0	9.54E-13	FALSE
4279937.688	4175791.234	Palearctic	1.915681908	4.886606848	1.874871701	4.620703969	1.757500646	4.768755879	0.981225337	2.510291925	1.503812357	3.026374828	0.115360727	0	0.098391932	0.028361177	0.138588661	0	0.113259723	0.027034103	0.259190157	0.021562335	3.80E-13	FALSE
4330437.688	4175791.234	Palearctic	1.906684932	4.887040988	1.558082838	3.867177157	0.878552069	2.644916138	1.400722938	2.882401068	0.942255556	2.637746364	0.121547996	0	0.182208657	0.022914721	0.136384738	0	0.237285471	0.085262307	0.140908734	0	2.60E-13	FALSE
4582937.688	4175791.234	Saharo-Arabian	1.968421621	5.044244795	1.706881826	4.599121302	1.187274003	3.944362255	1.194262692	3.032457866	1.127108881	4.073789567	0.130078399	0	0.201736595	0.001421545	0.192852966	0.000226917	0.238554324	0.007547773	0.217402096	0.001644352	4.09E-13	FALSE
4633437.688	4175791.234	Saharo-Arabian	1.98440589	5.079764949	1.74405276	4.679952454	1.544866464	4.572340611	1.139896395	3.029189326	1.73479871	4.173069477	0.162581992	1.34E-05	0.22430245	0.001749618	0.216453693	0	0.287147176	0.011122659	0.249160417	0	2.28E-13	FALSE
4683937.688	4175791.234	Saharo-Arabian	1.984597186	5.105797944	2.040746265	4.473911255	1.136637703	3.931241244	3.871940408	4.640482581	2.013919424	9.695123101	0.170755161	0.000317915	0.256381676	0.004782892	0.204109579	0.008496766	0.131576328	0.090470028	0.233471183	0.051592801	9.27E-13	FALSE
4734437.688	4175791.234	Saharo-Arabian	2.006749217	5.152058564	2.202568085	5.452541362	2.846408093	6.93940728	0.499544957	2.243326799	5.918819637	7.710813852	0.17245387	0.001271524	0.178514645	0.000916721	0.204140125	0.001558724	0.250187125	0.041027888	0.133351013	0.04808156	9.59E-13	FALSE
4784937.688	4175791.234	Saharo-Arabian	2.021243592	5.172263836	2.041911797	5.088280559	1.716249488	5.602253006	0.602239371	1.272794275	3.375481632	9.795795998	0.166335021	0.000986301	0.173372326	0.00729827	0.222266657	0	0.195038306	0.011412839	0.261175731	0	1.70E-12	FALSE
4835437.688	4175791.234	Saharo-Arabian	2.023038693	5.202519249	2.039161563	5.468506914	2.433657668	6.571721592	0.471424713	1.283864492	5.911027322	8.511978753	0.174229239	0.002244654	0.218268905	0.001159858	0.184217631	0.00165779	0.224668871	0.015317563	0.183111921	0.014363582	1.16E-12	FALSE
4885937.688	4175791.234	Saharo-Arabian	2.021748948	5.188745341	2.204667844	5.842169484	2.108356927	5.886130483	0.47437867	1.160871947	3.808739281	6.290418477	0.195476138	0.003453569	0.209394458	0.004061663	0.209520381	0.008328981	0.223887478	0.010583132	0.203632635	0.011583244	1.07E-11	FALSE
4936437.688	4175791.234	Saharo-Arabian	2.01321586	5.163308926	1.927237872	5.243305484	2.306315212	6.150146486	0.428884168	1.28089343	6.22980642	9.738554611	0.204187709	0.003637123	0.199523827	0.00341534	0.193026212	0.000637121	0.207196922	0.01106403	0.180712092	0	1.55E-11	TRUE
4986937.688	4175791.234	Saharo-Arabian	2.014412384	5.169580182	2.034125997	5.48934563	2.329806001	6.279468576	0.476536785	1.359109358	5.534771905	8.234871773	0.213904283	0.002146946	0.243426956	0.002642677	0.185421268	0.003010384	0.261369827	0.023141963	0.175387806	0.016475541	3.46E-12	TRUE
5037437.688	4175791.234	Saharo-Arabian	2.022713055	5.189958299	2.098588675	5.545604665	2.596801026	6.671772019	0.510404467	1.554509941	5.387167162	7.493819648	0.212688542	0.002030671	0.240019568	0.00172811	0.214683795	0.001662527	0.242925386	0.022808995	0.203077159	0.036130353	1.48E-12	TRUE
5087937.688	4175791.234	Saharo-Arabian	2.024818949	5.194181822	2.187619337	5.732378754	2.563492761	6.755596685	0.546176272	1.742530193	4.964812224	7.137027745	0.223534448	0.001624105	0.246994498	0.003711733	0.249649019	0.002024853	0.276724336	0.0502246	0.247693378	0.064617625	1.48E-12	FALSE
5138437.688	4175791.234	Saharo-Arabian	2.014335925	5.186864291	2.072527707	5.553262155	2.538319172	6.815604601	0.512373887	1.536723601	6.19127289	9.007367855	0.229910178	0.001150938	0.267909795	0.00813004	0.221869305	0.000820857	0.291584343	0.036585693	0.209761429	0.022289313	1.41E-12	FALSE
5188937.688	4175791.234	Saharo-Arabian	1.981571876	5.10273833	2.175634529	5.20549421	1.35442068	5.089041155	3.308374994	4.563053703	2.253669243	11.14090704	0.241577904	0.001120134	0.310197948	0.015049683	0.260174297	0.005248851	0.256035391	0.134847837	0.267429022	0.003703721	4.55E-13	FALSE
5239437.688	4175791.234	Saharo-Arabian	1.946463971	5.018325114	1.056619081	3.392975945	0.571462835	1.943872324	1.081970744	3.745751447	0.903869945	2.519545066	0.248214831	0.001125508	0.328383703	0.040549047	0.253650034	0.001589238	0.344262781	0.065979518	0.270076599	0.003812383	3.64E-13	FALSE
5289937.688	4175791.234	Saharo-Arabian	1.944094284	4.994794438	1.530496192	4.290123496	0.881314225	2.712948104	1.69559411	4.062921962	1.026719224	2.787287278	0.2413129	0.000657387	0.326673158	0.01752392	0.255283655	0.00172221	0.352346795	0.015337698	0.26615275	0.003326411	5.28E-13	FALSE
5340437.688	4175791.234	Saharo-Arabian	1.933302022	4.971846094	2.102327985	5.623020888	2.259347361	6.433844391	0.681622746	1.607847307	5.421216961	10.10294546	0.227135123	0.000346983	0.30200633	0.00981028	0.232089765	0	0.329820513	0.033256306	0.226716757	0	1.99E-12	FALSE
5390937.688	4175791.234	Saharo-Arabian	1.931992011	4.944769034	1.895316525	5.175562824	2.188863625	6.367479671	0.548626982	1.675078587	5.727587099	11.4912037	0.218362178	0.000220453	0.30470623	0.011004064	0.238866341	0	0.31648383	0.048095622	0.24179135	0	9.50E-13	FALSE
5441437.688	4175791.234	Saharo-Arabian	1.923274817	4.934530155	2.039882208	5.415717768	2.9250249	6.927234935	0.413770455	2.255441982	7.19405111	8.981797811	0.221318954	0.000125258	0.24954013	0.001551471	0.245047405	0.000256409	0.325054413	0.073179338	0.262303886	0.022940307	8.59E-13	FALSE
5491937.688	4175791.234	Saharo-Arabian	1.920750289	4.94498115	2.183725176	5.528271114	2.937379442	6.87451698	0.448403836	3.79428074	3.351521935	3.516177241	0.205305309	0	0.244251134	0.00062337	0.207227194	0.000137065	0.03895247	0.000335971	0.005812387	0.0098678	7.71E-13	FALSE
5542437.688	4175791.234	Saharo-Arabian	1.891377996	4.839668847	1.76498513	3.874181904	2.073034388	5.988743729	0.156579482	0.20919179	8.199659887	17.47513625	0.211721727	0	0.220643359	0.002969807	0.221117976	0	0.680389485	0.505262174	0.223966019	0	7.68E-13	FALSE
5693937.688	4175791.234	Saharo-Arabian	1.852329965	4.623423603	1.886758529	3.318019522	1.180724273	4.585869971	3.847210563	3.90349906	2.899313342	17.82809811	0.150572986	0	0.200281796	0.020662698	0.164844159	0	0.002348896	0.002336615	0.211231925	0	2.32E-13	FALSE
6047437.688	4175791.234	Saharo-Arabian	1.693144944	4.371714385	0.940217726	2.927304399	0.303533324	1.278868288	0.892046385	2.83444862	0.566970719	1.878980872	0.169129244	9.22E-06	0.230544509	0.008309742	0.237004589	0.000100292	0.268432601	0.028568483	0.233278344	0	1.08E-13	FALSE
6097937.688	4175791.234	Saharo-Arabian	1.639396532	4.227036217	0.878888059	2.740424511	0.198781057	1.070293232	0.808342003	2.389714173	0.380355974	1.590279044	0.214608079	0.000180299	0.281130294	0.005689466	0.355404452	0.00059595	0.303901687	0.021482398	0.219027179	0	1.08E-13	FALSE
6148437.688	4175791.234	Saharo-Arabian	1.6160627	4.164384759	1.142389339	3.763457422	0.492547638	1.719040191	1.087196126	4.238075287	0.825141812	2.297943617	0.236441218	0.00044112	0.330223773	0.022803894	0.284302895	0.001891819	0.371952412	0.095197413	0.284420012	0.006064139	1.78E-13	FALSE
6198937.688	4175791.234	Saharo-Arabian	1.614425908	4.183796964	1.910306024	6.325735504	1.113915536	3.425050693	2.265385935	8.702796433	1.180273137	3.270147051	0.230310383	0.000382831	0.338188463	0.005636547	0.256805376	0.000227838	0.444669555	0.031676564	0.295803996	0.005980231	1.60E-12	FALSE
6249437.688	4175791.234	Saharo-Arabian	1.584960645	4.105567659	1.572592269	5.012055763	1.757032676	5.010212822	-1.299331647	0.257715288	1.986609678	5.673284589	0.239230043	0.000612916	0.392449029	0.070816429	0.241690552	0.000547405	0.581011666	0.726468267	0.284426802	0.015517855	5.00E-13	FALSE
6299937.688	4175791.234	Saharo-Arabian	1.517136289	3.911694577	2.550949897	6.531633374	1.611385495	4.432124322	6.356924121	10.79087594	1.901787119	5.49188032	0.238041977	0.000154784	0.314810081	0.035562888	0.233997162	0.000365162	0.350220904	0.23128103	0.305731378	0.020682248	2.52E-13	FALSE
-10264062.31	4105091.234	Nearctic	1.275930833	3.292724973	0.609662445	2.005636952	0.113551969	0.43878696	0.461244747	1.314812795	0.302296502	0.820964486	0.335159998	0.062205219	0.450250268	0.095975016	0.396834299	0.016286831	0.471967704	0.121745361	0.422267779	0.087723939	6.90E-11	FALSE
-10163062.31	4105091.234	Nearctic	1.445393926	3.732104395	1.133198926	3.516405653	0.564628039	1.723637306	2.212770252	7.964077426	1.057602493	2.845317414	0.310191182	0.04840857	0.35684923	0.031824345	0.351200663	0.031499476	0.410248676	0.026264878	0.374980337	0.049823964	3.56E-11	FALSE
-10112562.31	4105091.234	Nearctic	1.512209279	3.881200145	1.711729815	4.51001243	1.574358277	4.787507096	1.018405851	3.000451822	2.612416663	7.46413085	0.306567309	0.043441391	0.306018348	0.026559854	0.319116536	0.011622996	0.387435896	0.040807546	0.35118884	0.023945305	4.63E-11	FALSE
-10011562.31	4105091.234	Nearctic	1.569753604	4.056192955	1.88859782	5.110603982	1.680681288	5.310290724	1.116242944	3.219576406	2.262263684	8.175140466	0.303642754	0.0224443	0.355473782	0.032057781	0.325703693	0.006741101	0.416851486	0.040926725	0.32148468	0.001490482	2.18E-11	TRUE
-9961062.312	4105091.234	Nearctic	1.606490744	4.124364768	1.51920169	4.48407446	1.38139769	4.558215901	0.257337074	1.931902694	1.467219473	6.650090403	0.298597925	0.015518891	0.429976498	0.076551751	0.312588702	0.00686601	0.517955552	0.094190289	0.272041345	0.027755825	1.66E-11	TRUE
-9910562.312	4105091.234	Nearctic	1.627158059	4.192725534	1.577690263	4.425420697	1.268032773	4.239076689	0.560161959	2.073589794	1.406759594	6.284633978	0.297629119	0.008522879	0.398371299	0.066959167	0.295952852	0.005910853	0.413892855	0.126109091	0.257903458	0.039073724	1.87E-11	FALSE
-9860062.312	4105091.234	Nearctic	1.633071743	4.205233226	1.660720286	4.367788557	0.968926195	2.984437808	2.112729588	3.529254769	1.152119504	3.307408036	0.28895874	0.006770356	0.40681893	0.073108498	0.272124997	0.005747647	0.288733155	0.144818677	0.277145024	0.018754784	2.88E-11	FALSE
-9809562.312	4105091.234	Nearctic	1.63986865	4.231286689	1.794708184	4.501989813	1.0663872	3.476573214	1.704323569	2.857875166	1.243051542	4.474348474	0.292539138	0.006680738	0.322577599	0.034326202	0.25490183	0.008480214	0.377796337	0.14863069	0.277198412	0.038083348	3.55E-11	FALSE
-9759062.312	4105091.234	Nearctic	1.642888004	4.261612404	1.700575816	4.499209115	0.987292303	3.064192685	1.339422461	2.957307933	0.923516199	2.656223107	0.271095798	0.00683847	0.341969097	0.030221224	0.253694961	0.006720065	0.38507474	0.098409105	0.280360328	0.021207957	1.25E-11	FALSE
-9708562.312	4105091.234	Nearctic	1.666143546	4.300387837	1.504294452	4.257695563	0.795065723	2.401404098	1.560713697	3.690314292	0.884774223	2.35571228	0.273136846	0.009003585	0.336703199	0.045611975	0.260651665	0.006131755	0.380886942	0.07439287	0.278660402	0.014200156	1.14E-11	FALSE
-9658062.312	4105091.234	Nearctic	1.697768723	4.382140497	1.516000558	4.092997181	0.746093041	2.291702689	1.772006908	3.782521191	0.858665736	2.34214435	0.268445917	0.006329497	0.344836163	0.028813076	0.261584502	0.00632931	0.408602209	0.049979499	0.282690783	0.015639164	1.13E-11	FALSE
-9607562.312	4105091.234	Nearctic	1.689027879	4.368786311	1.541999907	4.163487802	0.785558475	2.389837545	1.656397752	3.465675284	0.879414072	2.381080313	0.271385826	0.007708089	0.351189163	0.03693798	0.267970478	0.008267909	0.414202194	0.081554572	0.287125514	0.024725983	5.44E-12	FALSE
-9557062.312	4105091.234	Nearctic	1.680243621	4.333753281	1.716367936	4.060879013	0.769193152	2.314749732	2.185685606	3.456798425	0.877907708	2.345925904	0.275774527	0.008124204	0.360599378	0.04950858	0.276763191	0.011091748	0.382780759	0.089561444	0.303717246	0.028324281	3.33E-12	FALSE
-9506562.312	4105091.234	Nearctic	1.672195981	4.336962758	1.413522536	3.906985154	0.759743077	2.312169139	1.302931635	2.953837781	0.856747823	2.326028133	0.281368771	0.007083453	0.40448065	0.080192541	0.28757506	0.010540008	0.431585516	0.111751175	0.328155578	0.027456873	4.53E-12	FALSE
-9456062.312	4105091.234	Nearctic	1.672277998	4.317397227	1.551018065	4.179650435	0.874246758	2.645545455	1.278218233	2.949779734	0.902962655	2.513256759	0.2854649	0.008024919	0.410816793	0.053937387	0.300911355	0.014321328	0.441866772	0.152918252	0.340261516	0.034345855	4.38E-12	FALSE
-9405562.312	4105091.234	Nearctic	1.693513602	4.361581972	1.519538292	4.168963978	0.838279511	2.535452804	1.177776681	2.82961115	0.876477399	2.379374009	0.283687672	0.007344417	0.41586249	0.069388799	0.32061566	0.022460795	0.424528461	0.134019885	0.359720818	0.044995245	4.53E-12	FALSE
-9355062.312	4105091.234	Nearctic	1.710304619	4.40603564	1.55898004	4.359593051	0.84640637	2.586664686	1.289674234	3.197082787	0.871901639	2.396089044	0.284785619	0.006177534	0.451493956	0.053203563	0.342036604	0.025294947	0.47319898	0.151312807	0.377151403	0.046451654	4.53E-12	FALSE
-9304562.312	4105091.234	Nearctic	1.711793861	4.427849556	1.411224914	4.193699304	0.753857864	2.331314773	1.398580739	3.911825929	0.872847663	2.377111844	0.288392249	0.017406181	0.433632506	0.080406382	0.34917855	0.049852909	0.442340562	0.091995628	0.374949774	0.066717733	1.52E-12	FALSE
-9203562.312	4105091.234	Nearctic	1.73416039	4.4931283	1.641210376	4.472688979	0.844174299	2.576007199	1.766123185	3.979636804	0.916052056	2.482533366	0.282473255	0.024377365	0.420235747	0.092084144	0.349943006	0.058137223	0.421587165	0.10449366	0.37250091	0.082296646	1.52E-12	TRUE
-9153062.312	4105091.234	Nearctic	1.757441117	4.534782132	1.576436556	4.453987886	0.927845924	2.816244436	1.407134067	3.477947801	0.941734564	2.604117024	0.27737368	0.030238439	0.465131639	0.095326866	0.358023532	0.064324591	0.48309165	0.155927282	0.386769143	0.094439127	1.52E-12	FALSE
-9102562.312	4105091.234	Nearctic	1.755975578	4.543230099	1.545183479	4.673006792	0.914592022	2.779345908	1.469541913	4.173207748	0.935503654	2.564261273	0.289877385	0.034136247	0.459927177	0.075167806	0.378865558	0.071560757	0.465230941	0.082533923	0.40682567	0.101566664	1.52E-12	FALSE
-719562.3119	4105091.234	Saharo-Arabian	1.420097876	3.678808089	1.443376767	4.338555061	0.339055627	1.513177394	0.389505196	1.030649856	0.155410379	0.520072344	0.221215809	0.001210504	0.202183001	1.75E-05	0.266446276	0.015949604	0.234098241	0	0.260459067	0.029397699	1.17E-12	FALSE
-669062.3119	4105091.234	Saharo-Arabian	1.590723735	4.066766047	1.813003138	5.134934442	0.80820836	2.688913219	0.394734541	1.00683003	0.269556423	0.772663141	0.201787811	0.000645226	0.161748235	0	0.214497771	0.012440588	0.174969531	0.001132511	0.223403513	0.026444232	4.05E-13	FALSE
-568062.3119	4105091.234	Saharo-Arabian	1.859095374	4.784657612	2.083993864	4.658773768	0.445546562	1.863859725	0.684715231	1.123613828	0.159968191	0.643850073	0.156244144	0	0.16444097	0.003478545	0.115519281	0	0.167460719	0.011914057	0.128006026	0.000132713	1.34E-12	FALSE
-517562.3119	4105091.234	Saharo-Arabian	1.93410994	4.978222078	0.987930596	2.915549404	0.324571321	1.30849271	1.055866376	3.425953767	0.581265101	2.066790595	0.146653373	0	0.193659956	0.032801449	0.105276353	0	0.219402057	0.050580239	0.172776287	0.001834559	6.00E-13	FALSE
-467062.3119	4105091.234	Saharo-Arabian	2.003756227	5.130051672	1.623492372	4.088113409	0.880969426	2.619239156	1.95074368	3.82833834	1.078235864	2.938642459	0.136043052	0	0.191773872	0.032140442	0.137759617	0.001150732	0.195222663	0.055968988	0.167989301	0.007172413	1.41E-12	TRUE
-416562.3119	4105091.234	Saharo-Arabian	2.04084732	5.23192946	1.732658541	4.490930973	0.852419268	2.626290065	3.034771191	5.62319031	1.175952258	3.242905007	0.128540863	0	0.170629178	0.051965987	0.139298621	0.00207991	0.188465071	0.033639443	0.161669795	0.009667341	4.30E-12	FALSE
-366062.3119	4105091.234	Saharo-Arabian	2.041412438	5.267993528	1.915593105	5.008329059	1.362442347	4.669132041	1.077124698	2.346812214	1.560589172	6.831721833	0.125625465	0	0.183992404	0.043143028	0.143618326	0.002724302	0.247391439	0.049174057	0.166006527	0.000739347	4.72E-12	FALSE
-315562.3119	4105091.234	Saharo-Arabian	2.059079661	5.294854658	1.780225812	5.104764305	1.306521164	4.326758451	0.900245247	2.365607703	0.993852412	3.44935176	0.120051662	0	0.193396207	0.052539586	0.141645583	0.00186799	0.23785125	0.063485228	0.162008311	0.00790247	3.47E-12	FALSE
-265062.3119	4105091.234	Saharo-Arabian	2.052933466	5.280306033	2.124435694	5.728762301	1.843617812	5.467888909	0.932672245	2.427309795	1.917063645	4.403198079	0.118244857	0	0.202908401	0.029837174	0.161738759	0.000538	0.244040792	0.049771956	0.194259378	0	4.66E-12	FALSE
-214562.3119	4105091.234	Saharo-Arabian	2.036884665	5.246514497	2.10004081	5.593400652	1.708957473	5.561562903	1.071760827	2.395334891	2.16558543	6.327881187	0.120203423	0	0.207702067	0.022775808	0.17080603	0	0.26294391	0.043340019	0.238332972	0	5.38E-12	FALSE
-164062.3119	4105091.234	Saharo-Arabian	2.033692518	5.234656367	1.842048149	4.976231632	1.406076745	4.728877649	0.72686159	2.037289322	1.443375928	5.662204636	0.123223355	0.00025131	0.223669784	0.033302064	0.171301854	0.004806334	0.363211257	0.107180465	0.22281209	0.000475058	4.42E-12	FALSE
-113562.3119	4105091.234	Saharo-Arabian	2.049271333	5.262097838	2.178608281	5.681073218	2.103273457	5.802043164	0.979756209	2.601917701	2.631244365	4.735508472	0.134408883	0.001284005	0.240773616	0.033408164	0.178816321	0.008740298	0.281579844	0.047660226	0.175982135	0.014037298	4.41E-12	FALSE
-63062.31194	4105091.234	Saharo-Arabian	2.040590232	5.280021423	2.163951029	5.825841274	2.089107152	5.971915513	0.741313594	2.085906553	3.195252868	5.96890387	0.146306559	0.002551706	0.255775116	0.035655574	0.235737137	0.002319672	0.301337979	0.057229463	0.266852036	0	5.58E-12	FALSE
-12562.31194	4105091.234	Saharo-Arabian	2.05587779	5.299894168	2.131638671	5.671571	1.914415194	5.717301611	0.861153637	2.131789142	2.835910271	6.227779811	0.161577275	0.002382835	0.27399333	0.031387024	0.257554486	0.001273297	0.29322926	0.072373585	0.308063186	0	5.54E-12	FALSE
37937.68806	4105091.234	Saharo-Arabian	2.067377416	5.30872391	2.258195212	5.975543242	1.99456209	5.851181706	0.885854745	2.169698226	2.683841234	5.500496751	0.160849747	0.001859464	0.284520588	0.037281532	0.266769588	0.006098141	0.346504379	0.066961998	0.302325656	0.000978636	5.47E-12	FALSE
88437.68806	4105091.234	Saharo-Arabian	2.049583761	5.313352034	2.26991846	6.123843246	2.032332568	5.939534818	0.812857837	2.080907441	2.616812175	5.203838167	0.160686243	0.00217761	0.304874665	0.041430377	0.284653048	0.006043766	0.388928849	0.073890585	0.309941082	0.001565612	4.68E-12	FALSE
138937.6881	4105091.234	Saharo-Arabian	2.057729092	5.303564319	2.308058522	6.248515763	2.169815517	6.131572803	0.772655208	2.131661956	2.609414481	4.720983096	0.160669196	0.002330265	0.301342959	0.039513668	0.26309049	0.015785095	0.36769296	0.081247098	0.286061248	0.05765044	5.15E-12	FALSE
189437.6881	4105091.234	Saharo-Arabian	2.064047875	5.306483766	2.33680733	6.283708417	2.256067079	6.273689972	0.770177949	2.21255367	2.679530899	4.551114058	0.164018758	0.000938056	0.291621503	0.023182174	0.270030854	0.003601459	0.361263136	0.070625759	0.277871621	0.044854406	5.36E-12	FALSE
239937.6881	4105091.234	Saharo-Arabian	2.058309029	5.304290853	2.486577607	6.553186964	2.345898716	6.430533906	0.828152606	2.607470387	1.785205181	3.081557251	0.165361306	0.000460448	0.269142258	0.026069686	0.242526134	0.011395439	0.363340352	0.05888607	0.270679023	0.126822204	5.36E-12	FALSE
290437.6881	4105091.234	Saharo-Arabian	2.066580391	5.289787644	2.39503295	6.288352772	2.244141541	6.186689165	0.857724531	2.579229585	1.685648321	2.969115051	0.16327639	0.000760148	0.27008106	0.032915187	0.241410449	0.012401983	0.339869111	0.0621191	0.274612658	0.102171483	6.22E-12	FALSE
340937.6881	4105091.234	Saharo-Arabian	2.041794144	5.277608306	2.415663997	6.411541004	2.285901718	6.305575357	0.867582245	2.678037762	1.369483774	2.625233468	0.15341508	0.000535434	0.258221342	0.027740893	0.214018384	0.012648883	0.329374056	0.046387493	0.275506209	0.080678589	6.32E-12	FALSE
391437.6881	4105091.234	Saharo-Arabian	2.05179235	5.271428753	2.473383527	6.821400979	2.252138777	6.352838813	0.919840794	2.9946777	1.048952569	2.347229676	0.13222925	0.000814877	0.230969668	0.026844562	0.211259672	0.0106706	0.323112653	0.039561169	0.26938992	0.040447793	5.36E-12	FALSE
441937.6881	4105091.234	Saharo-Arabian	2.041800621	5.261056809	2.536071557	6.678751602	2.332652766	6.516235355	0.965615489	2.977286147	0.986591689	2.318929596	0.122554385	0.000953059	0.218176646	0.029162096	0.182445107	0.010731299	0.315431871	0.037363502	0.244711519	0.028120207	4.16E-12	FALSE
492437.6881	4105091.234	Saharo-Arabian	2.034216807	5.226517619	2.511224504	6.680911684	2.374430376	6.524962031	0.974133578	2.995930846	0.866242368	2.141678057	0.127125588	0.001108243	0.21769862	0.028978966	0.202165975	0.011107829	0.32003034	0.038699369	0.266422361	0.030478079	3.60E-12	FALSE
542937.6881	4105091.234	Saharo-Arabian	2.016955212	5.187719984	2.499100805	6.5589213	2.301233469	6.391375113	0.964465895	3.000086036	0.989219261	2.22368388	0.12977761	0.003959643	0.20472146	0.031603828	0.199747751	0.017599103	0.315867771	0.04004149	0.270441736	0.035415163	2.32E-12	FALSE
593437.6881	4105091.234	Saharo-Arabian	1.993053637	5.135817892	2.500876054	6.524979576	2.266723719	6.301176913	0.969147782	2.861082581	0.954206182	2.287299915	0.131653645	0.005187301	0.212234928	0.032608131	0.186104834	0.014469014	0.298065337	0.035867527	0.277041154	0.036909215	1.67E-12	FALSE
643937.6881	4105091.234	Saharo-Arabian	1.985722286	5.096140532	2.509299114	6.578354479	2.282902997	6.356637179	0.913857229	2.782091665	0.92070374	2.17433257	0.140608359	0.010703765	0.217902651	0.033076648	0.189634016	0.018053266	0.308927153	0.032572717	0.246427915	0.028966229	1.44E-12	FALSE
694437.6881	4105091.234	Saharo-Arabian	1.96471967	5.052663002	2.430982772	6.358870454	2.302741487	6.272640788	0.955179507	2.899062793	0.91080462	2.216631191	0.148061802	0.01370819	0.220801839	0.032229643	0.185897014	0.019926381	0.288512491	0.030155617	0.258333435	0.033548011	1.35E-12	FALSE
744937.6881	4105091.234	Saharo-Arabian	1.959025275	5.017299309	2.414274666	6.293530302	2.301081568	6.249250504	0.939334873	2.977328408	0.923972102	2.161416872	0.158580517	0.016560378	0.215163018	0.033354027	0.179425639	0.02117694	0.258125068	0.029504361	0.244464601	0.028199769	2.76E-12	FALSE
795437.6881	4105091.234	Saharo-Arabian	1.942067132	4.971475193	2.300257147	6.036626061	2.321572437	6.110915869	0.927589734	3.092932634	1.365224503	2.572491462	0.175117475	0.01847567	0.207691751	0.032256195	0.174501002	0.018354542	0.256143136	0.030393596	0.247297751	0.05092666	2.98E-12	FALSE
845937.6881	4105091.234	Saharo-Arabian	1.914667768	4.908739658	2.084286241	5.634003983	2.256488604	5.957777347	0.819541564	2.490606087	3.057232183	4.643794663	0.195655097	0.020110531	0.234411861	0.030828357	0.211098774	0.016983614	0.248969749	0.03947978	0.188837738	0.061195143	4.56E-12	FALSE
896437.6881	4105091.234	Saharo-Arabian	1.873113341	4.817358677	1.997607083	5.328014576	1.643018023	5.202193314	0.775603794	1.962182561	2.228307773	6.330032621	0.214444728	0.021506841	0.237363672	0.033709263	0.240071649	0.012442325	0.283476197	0.037082458	0.265289472	0	8.17E-12	FALSE
946937.6881	4105091.234	Saharo-Arabian	1.836203972	4.714666434	2.01447397	5.200141684	1.12783707	3.897347063	2.181399746	3.348497168	1.058121526	4.422423812	0.225712684	0.026463178	0.238869957	0.036057298	0.225808318	0.022343105	0.162654915	0.089510057	0.22559454	0.044331591	6.98E-12	FALSE
997437.6881	4105091.234	Saharo-Arabian	1.772253248	4.559264064	2.027191243	5.353672148	1.017062311	3.293999645	2.318581934	3.942264947	0.876566715	2.621163195	0.251530544	0.026418394	0.242030796	0.034787416	0.25349168	0.018953915	0.204741069	0.052523372	0.257097138	0.025049012	6.53E-12	FALSE
1047937.688	4105091.234	Saharo-Arabian	1.73040868	4.460960133	2.06945269	5.271662181	1.021040026	3.285400108	2.967965059	4.802437846	1.020228869	3.077996766	0.272074029	0.023542763	0.262209849	0.032964311	0.269901385	0.019823065	0.236448961	0.055732026	0.269920415	0.031935795	6.70E-12	FALSE
1098437.688	4105091.234	Saharo-Arabian	1.697560803	4.375272135	2.018035657	4.990343403	0.897596526	2.876967451	2.266633949	3.435798802	0.841096524	2.449234508	0.29114514	0.026301571	0.272982006	0.039664284	0.290843675	0.020991902	0.243442058	0.092206047	0.29422005	0.032030929	6.07E-12	FALSE
1148937.688	4105091.234	Saharo-Arabian	1.676801111	4.288063905	1.99212352	5.079487579	0.832167619	2.64310879	4.088711617	6.830298771	1.173946894	3.296956408	0.298837853	0.025871478	0.29516134	0.036750107	0.302296407	0.020020887	0.290727489	0.035007933	0.310451215	0.029585323	1.42E-12	FALSE
1199437.688	4105091.234	Saharo-Arabian	1.629930515	4.188319597	1.968293199	5.280898204	0.874327707	2.740780731	5.286715604	9.712349372	1.464728532	4.046490439	0.307095133	0.027217622	0.309935731	0.036393401	0.306745961	0.025661262	0.285244172	0.016327063	0.31294834	0.039506718	1.10E-12	FALSE
1249937.688	4105091.234	Saharo-Arabian	1.580805905	4.090247789	1.699546349	5.177157196	0.886032833	2.812531263	4.108053029	11.36583117	1.500991017	4.051402803	0.308265842	0.030633852	0.309381102	0.035703282	0.315267592	0.028741508	0.291049439	0.010883096	0.318228663	0.038319727	2.64E-12	FALSE
1300437.688	4105091.234	Saharo-Arabian	1.54268254	3.95785731	1.212010822	4.742175696	0.929516075	2.949508285	2.814941887	13.78852633	1.869360008	4.987487819	0.316319994	0.033131526	0.313040012	0.047474082	0.326130596	0.033840465	0.316388757	0.066502969	0.338527768	0.042815415	3.99E-13	FALSE
1805437.688	4105091.234	Saharo-Arabian	1.437543925	3.71321877	0.740552709	2.166462	0.477308323	1.565456621	1.618755255	4.288930646	1.340613326	3.688716657	0.239671609	0.025421535	0.276009552	0.036085525	0.288331578	0.0314824	0.305302834	0.048230136	0.31785316	0.048212953	3.57E-13	FALSE
1855937.688	4105091.234	Saharo-Arabian	1.483857508	3.813411633	0.770360063	2.544438014	0.01343985	0.262130715	0.215346404	0.613967143	-0.002517162	0.042857348	0.219993724	0.018439629	0.282531092	0.032317033	0.632489552	0	0.296487126	0.048372847	0.451448566	0.178074567	1.89E-13	FALSE
1906437.688	4105091.234	Saharo-Arabian	1.52112768	3.901701156	0.887372534	2.76989752	0.213648113	0.957454202	0.612361701	1.671369939	0.385884288	1.122160946	0.206840256	0.008372491	0.262606785	0.025112112	0.244405066	0.008655792	0.279554409	0.035786185	0.272565393	0.033368171	1.60E-12	FALSE
1956937.688	4105091.234	Saharo-Arabian	1.516199393	3.95264185	0.814223005	2.501233272	0.337960283	1.295208331	0.923899928	2.528735346	0.688295611	1.995395053	0.212631313	0.005167737	0.268181323	0.019414643	0.245441792	0.008289427	0.294419701	0.038232343	0.263805986	0.024203403	2.96E-12	FALSE
2007437.688	4105091.234	Saharo-Arabian	1.506970352	3.909953662	0.813393778	2.562485914	0.295156699	1.170303617	0.820555517	2.241393261	0.593708399	1.720356568	0.209913947	0.00316626	0.278550643	0.019486385	0.248052296	0.006633759	0.299472642	0.037142241	0.272504241	0.022081332	3.12E-12	FALSE
2057937.688	4105091.234	Saharo-Arabian	1.484709674	3.829547077	0.789514291	2.521772714	0.34676854	1.300243112	0.983440164	2.663606089	0.750507227	2.106746943	0.214907467	0.004306841	0.287133555	0.024190681	0.256677893	0.006913931	0.313155894	0.041475617	0.28265511	0.025103315	2.39E-12	FALSE
3118437.688	4105091.234	Saharo-Arabian	1.584470882	4.085909412	0.926363963	2.768085403	0.578913346	1.829708501	1.834781743	5.166453343	1.508303478	4.089184834	0.247092313	0.007038685	0.272533244	0.010126068	0.258750839	0.00579	0.283352349	0.01754835	0.272473246	0.007792083	5.28E-13	FALSE
3168937.688	4105091.234	Saharo-Arabian	1.66214731	4.297078437	1.134124885	4.196904776	0.655050686	2.127649793	1.883560595	10.63529942	1.475282339	4.014152801	0.237427296	0.005112633	0.285318464	0.020383957	0.259859196	0.002987195	0.314393449	0.063311955	0.280992617	0.006099863	9.00E-13	FALSE
3219437.688	4105091.234	Saharo-Arabian	1.765272847	4.536370906	1.836558514	4.968381943	0.630542864	2.226063538	1.381149655	2.922252649	0.494152554	1.372344709	0.232709139	0.003957463	0.279453425	0.012824555	0.248947847	0.001170476	0.304431495	0	0.27348284	0.00611464	1.60E-12	FALSE
3269937.688	4105091.234	Saharo-Arabian	1.81228405	4.669500291	1.928051838	4.633217854	0.981762596	3.11388272	2.848576752	4.120173315	1.184837747	3.804041414	0.229259598	0.002840998	0.275922269	0.01704328	0.258341794	0.003550955	0.252173786	0.109048568	0.27420634	0.019514157	5.60E-12	FALSE
3320437.688	4105091.234	Saharo-Arabian	1.857664785	4.800175834	1.942180308	4.738749706	1.12793054	3.940508571	2.190963647	3.176539368	1.392193382	6.374668422	0.224323057	0.002760217	0.27819874	0.0229019	0.25213029	0.006694477	0.271358599	0.163644019	0.272137547	0.032111034	5.75E-12	FALSE
3370937.688	4105091.234	Saharo-Arabian	1.896892946	4.877123639	1.894393425	4.928337199	1.203412566	4.272293507	1.487770286	2.679023077	1.383702067	6.72952965	0.221841905	0.003960002	0.296535152	0.023570969	0.248780109	0.009025248	0.471645036	0.108028552	0.276053577	0.02328295	6.59E-12	FALSE
3421437.688	4105091.234	Saharo-Arabian	1.938279263	4.998349802	2.166731642	5.190630986	1.153220649	3.930503108	3.636475306	4.941028532	1.499632212	6.065418364	0.199531136	0.008639942	0.255496215	0.03094389	0.232335739	0.017354091	0.177716843	0.137460291	0.254168196	0.053017492	4.53E-12	FALSE
3471937.688	4105091.234	Saharo-Arabian	1.95640675	5.060830272	2.058758336	5.07933853	1.234444409	4.413528295	2.090573486	3.200902748	1.43020554	6.74346454	0.200103713	0.008162414	0.25449118	0.029619222	0.225593946	0.014333001	0.292590301	0.139659321	0.247091041	0.029821439	3.80E-12	FALSE
3522437.688	4105091.234	Saharo-Arabian	1.965520093	5.062931423	1.940170282	5.220276171	1.456066369	4.922833068	1.018130837	2.348755641	1.591758066	5.491074886	0.200333556	0.009983158	0.26626842	0.030219944	0.222753466	0.009906989	0.315067626	0.059412569	0.241822774	0.008051338	3.77E-12	FALSE
3572937.688	4105091.234	Saharo-Arabian	1.973841444	5.080918288	1.955091204	5.253551902	1.713197859	5.257001469	0.994126098	2.518306071	2.294050181	5.581914533	0.183745556	0.006968448	0.264446865	0.029316862	0.216786519	9.69E-05	0.299004153	0.038106956	0.258914789	0	3.28E-12	FALSE
3623437.688	4105091.234	Saharo-Arabian	1.977393973	5.098739754	1.977252437	5.365114785	2.064402671	5.645345437	0.963932476	2.610012877	3.091555126	5.187086759	0.172379647	0.011355715	0.250889459	0.023039348	0.163851542	0.006777105	0.276634968	0.032242179	0.1416403	0.010875904	3.26E-12	FALSE
3673937.688	4105091.234	Saharo-Arabian	1.977428828	5.106035578	2.082124626	5.53670406	2.138774226	5.83240525	1.023403066	2.801006198	2.326904254	3.947037738	0.153154954	0.009251657	0.229011057	0.020893672	0.163498853	0.01064679	0.246596529	0.02873316	0.156400174	0.042733416	3.26E-12	FALSE
3724437.688	4105091.234	Saharo-Arabian	1.98256225	5.105481332	2.107630146	5.646375518	2.106125443	5.792797007	1.036781014	2.956535242	1.471646525	3.025287191	0.136729235	0.002366224	0.200757296	0.008645394	0.12595764	0.007413837	0.241047653	0.021858583	0.272229824	0.045750824	2.74E-12	FALSE
3774937.688	4105091.234	Saharo-Arabian	1.971700217	5.056772684	2.319789445	6.147834752	2.186101563	6.085300449	0.992856614	3.099369041	0.941121785	2.336432735	0.130924984	0.002040202	0.178017099	0.010723622	0.133185621	0.001777062	0.24104028	0.016922234	0.160197209	0.005746632	2.18E-12	FALSE
3825437.688	4105091.234	Saharo-Arabian	1.93583916	4.980075419	2.219665457	5.889010893	2.152382956	5.985404633	0.968829881	2.988721155	1.047592863	2.47889854	0.139904583	0.001445621	0.181081968	0.004796063	0.117728764	0.00101615	0.216891269	0.011073543	0.158187444	0.000341003	2.18E-12	FALSE
3875937.688	4105091.234	Saharo-Arabian	1.9516987	4.998938905	2.355144884	6.661573186	2.286647617	6.534283277	1.254083713	3.521172059	0.897412466	2.523725291	0.136542375	0.000381511	0.169101362	0.004083538	0.129490497	0.000144541	0.183293506	0.001588925	0.122334186	0.000246662	2.26E-12	FALSE
3926437.688	4105091.234	Saharo-Arabian	1.954747946	5.037254474	2.205117638	5.966675542	2.176404614	5.993608566	0.998172229	3.051508343	1.170521005	2.576046909	0.132758917	8.04E-05	0.180771895	0.005038829	0.071899544	6.46E-05	0.195535113	0.007196023	0.151415052	0.000239162	2.07E-12	FALSE
3976937.688	4105091.234	Saharo-Arabian	1.963855455	5.022424604	2.302151429	6.252308572	2.084738052	6.040527347	1.206073775	3.426936466	0.91491839	2.511821857	0.128998627	0	0.158398008	0.001636466	0.12324063	0	0.175916667	0.000785753	0.124916758	0	2.29E-12	FALSE
4027437.688	4105091.234	Saharo-Arabian	1.957588508	5.026857689	2.419041064	6.644475677	2.133996988	6.279588573	1.144950039	3.183463328	0.805399298	2.280823389	0.138169597	0	0.169444898	0.000892175	0.119996132	0	0.17667685	0.000683314	0.118853376	0	2.27E-12	FALSE
4077937.688	4105091.234	Saharo-Arabian	1.948232093	5.011645321	2.446826627	6.817340586	2.238165562	6.490014403	1.172497025	3.195161625	0.778077075	2.242686123	0.133597716	0	0.180022979	0.00059287	0.102354426	0	0.16993253	7.94E-05	0.102500293	0	2.30E-12	FALSE
4128437.688	4105091.234	Saharo-Arabian	1.938918269	5.000016573	2.438471284	6.780693946	2.184862304	6.418015493	1.195834081	3.222648921	0.782927839	2.280144316	0.120663275	0	0.142110073	4.02E-05	0.103990358	0	0.158181364	0	0.08706993	0	2.35E-12	FALSE
4178937.688	4105091.234	Saharo-Arabian	1.924252322	4.938145133	2.650394175	7.19526484	2.533460582	7.182656002	1.658370772	3.937464045	0.750046047	2.725711286	0.109742194	0	0.10607058	0	0.105918159	0	0.109860835	0	0.084745077	0	1.26E-12	FALSE
4229437.688	4105091.234	Palearctic	1.905559239	4.919511313	2.647121494	7.320532824	2.216202814	6.452593826	0.745723142	1.931588131	0.450696934	1.326839704	0.108994434	0	0.092865575	0	0.090891237	0	0.121176281	0	0.084242384	0	2.92E-13	FALSE
4279937.688	4105091.234	Palearctic	1.900834556	4.900867534	2.62800832	7.13860767	2.659996224	6.937122824	1.513415627	3.7057379	0.361486761	1.752218554	0.102890104	0	0.079257653	0	0.063236533	0	0.075003775	0	0.086315841	0	3.78E-13	FALSE
4330437.688	4105091.234	Palearctic	1.913704776	4.900185273	2.207561033	5.870920989	2.013817711	5.690213437	0.958008545	3.119265031	0.481934791	1.350339063	0.106661741	0	0.073390962	0	0.108858635	0	0.120459072	0	0.129014597	0	1.03E-12	FALSE
4380937.688	4105091.234	Palearctic	1.912780294	4.921491323	1.784967236	4.940910608	1.654394213	4.922721541	0.763662178	2.044127201	2.464393299	5.653095692	0.111355141	0	0.142909552	0.000942093	0.116203317	0	0.210055468	0.00714016	0.175539701	0	5.24E-13	FALSE
4683937.688	4105091.234	Saharo-Arabian	2.005315257	5.130159547	1.695896578	4.448470406	1.393382729	4.770584441	0.799169878	2.094094083	2.084164321	8.342865134	0.161753643	0.000104093	0.193718628	0.003466179	0.193512908	0.000627805	0.242336556	0.017493776	0.216500704	0	4.00E-13	FALSE
4734437.688	4105091.234	Saharo-Arabian	2.00797879	5.166616372	2.128027255	4.639472362	1.126771039	3.746265573	4.515480158	5.474885916	1.895135663	8.101099187	0.162077098	0.00052289	0.228393882	0.009921681	0.196706233	0.007142775	0.179214577	0.095430972	0.212857903	0.044155501	8.89E-13	FALSE
4784937.688	4105091.234	Saharo-Arabian	2.017386921	5.197281819	2.03252765	5.536062442	2.48624431	6.631150822	0.509203735	1.674518426	5.77928919	8.359050707	0.165800234	6.02E-05	0.186541342	0.001327199	0.197839558	0.00045506	0.223446709	0.030342999	0.171208543	0.025453204	1.16E-11	FALSE
4835437.688	4105091.234	Saharo-Arabian	2.035545262	5.126555219	1.447395258	3.968978449	0.794823203	2.368652167	3.783957597	10.95872218	1.690190982	4.574416825	0.163522612	0.003558561	0.280227385	0.070265066	0.204168094	0.002420077	0.301839574	0.049692122	0.212715149	0.004027518	8.85E-13	FALSE
4885937.688	4105091.234	Saharo-Arabian	2.032781224	5.229051871	2.292028804	5.740239708	2.936625329	6.99568896	0.458526599	2.414991032	4.261025791	5.306113216	0.181153204	0.001903862	0.175174029	0.004122652	0.202152618	0.003070465	0.23248346	0.046788428	0.1219678	0.089806955	1.03E-12	FALSE
4936437.688	4105091.234	Saharo-Arabian	2.033525432	5.203175881	2.075103743	4.841123823	1.268773998	4.537662949	2.58914095	3.426010671	1.954930028	10.17960672	0.189580716	0.002030268	0.209151516	0.007716182	0.212303696	0.005924669	0.288500739	0.126646927	0.254758903	0.021833058	1.12E-12	FALSE
4986937.688	4105091.234	Saharo-Arabian	2.036443592	5.220066602	1.994176781	5.533291228	2.576507096	6.835219279	0.383576985	1.128683444	7.004617827	9.918079181	0.209708541	0.0020638	0.244655793	0.003181817	0.177347553	0.000242677	0.235809782	0.032425506	0.170569322	0.009627496	1.33E-12	TRUE
5037437.688	4105091.234	Saharo-Arabian	2.039670266	5.217157179	2.194472765	5.713492792	2.692293709	6.781658245	0.590576347	1.992897131	4.401595038	6.155484386	0.216215688	0.002568404	0.24461984	0.003599793	0.230391955	0.003650966	0.25676069	0.0426097	0.27194801	0.096320045	1.30E-12	TRUE
5087937.688	4105091.234	Saharo-Arabian	2.029245611	5.225995468	2.462029399	6.523757937	2.699078122	6.975328983	0.658592195	2.770054356	2.477246431	3.492155163	0.230338188	0.001649581	0.230853594	0.007742571	0.221097232	0.005213796	0.272813869	0.035318116	0.234603242	0.153557403	2.08E-12	FALSE
5138437.688	4105091.234	Saharo-Arabian	2.021760619	5.202393838	2.412490162	6.274104783	2.757958175	6.905163239	0.682906469	2.51043078	3.332903331	4.251315721	0.245273106	0.00204215	0.265165832	0.013693146	0.257161504	0.006382541	0.30846369	0.060088662	0.217482299	0.123548122	1.56E-12	FALSE
5188937.688	4105091.234	Saharo-Arabian	1.999600174	5.128060535	1.938811972	5.167222411	2.002214465	6.135807781	0.989623613	1.996526391	4.926856483	11.37526678	0.253281366	0.002299769	0.299684473	0.021960108	0.256156018	8.80E-05	0.406252346	0.062615182	0.267772202	0	1.10E-12	FALSE
5239437.688	4105091.234	Saharo-Arabian	1.972695362	5.061931547	1.380950584	4.182053032	0.83815198	2.574031462	1.497175498	4.21162275	1.015219075	2.734810717	0.253965876	0.001850115	0.321097725	0.02272672	0.258441854	0.002676569	0.34480218	0.021006646	0.265720442	0.004351945	5.27E-13	FALSE
5289937.688	4105091.234	Saharo-Arabian	1.95004292	5.014963049	1.235118277	4.028628516	0.786780033	2.456080649	1.481262257	5.634589699	1.151076926	3.136551092	0.248484682	0.001065933	0.327721562	0.02125902	0.268168785	0.001398112	0.343193302	0.029695241	0.274948115	0.002536684	4.75E-13	FALSE
5340437.688	4105091.234	Saharo-Arabian	1.940345877	4.971008245	2.148121247	5.424200986	1.706052706	5.865058261	1.792061846	2.615713038	3.257796807	11.20055298	0.243511181	0.001203038	0.307050494	0.017695855	0.266306487	7.92E-05	0.393215842	0.134328367	0.281617941	0	1.32E-12	FALSE
5390937.688	4105091.234	Saharo-Arabian	1.918672278	4.95144094	2.29034017	6.009577506	2.73853338	6.742355885	0.675559088	2.662848034	4.313855445	5.690944402	0.243896369	0.00112885	0.304724145	0.006820452	0.273591755	0.002110665	0.356233364	0.051366937	0.207474395	0.091508132	2.05E-12	FALSE
5441437.688	4105091.234	Saharo-Arabian	1.919124068	4.927860502	2.324747468	6.048438922	2.630179092	6.651984879	0.801434399	3.456184113	2.889072755	3.958717676	0.240640726	0.000788916	0.2769048	0.007381058	0.262227867	0.001589647	0.357930503	0.019278984	0.292707127	0.132865427	1.14E-12	FALSE
5491937.688	4105091.234	Saharo-Arabian	1.917438836	4.91324038	2.206717133	5.847338293	2.50113537	6.318020809	1.15164643	4.246100418	1.575356274	2.556927653	0.221654348	0.000306019	0.294331503	0.005679411	0.199024984	0.000919353	0.28222782	0.001359465	0.239829667	0.091575609	9.86E-13	FALSE
5542437.688	4105091.234	Saharo-Arabian	1.896542266	4.885565392	2.207189836	5.780612957	2.465597489	6.231904546	0.832257749	4.136744119	1.244562266	1.791951202	0.227838778	0.000220943	0.246264837	0.005152354	0.197114806	0.000634342	0.278119231	0.000860607	0.263008862	0.130273381	8.78E-13	FALSE
5592937.688	4105091.234	Saharo-Arabian	1.881205432	4.830498616	2.083883879	5.18432356	2.809273211	6.528424883	0.211422365	2.914626608	3.550702355	3.678938561	0.219919013	0	0.211244476	3.57E-05	0.215006566	0.000294258	0.319278132	0.013143628	0.041040068	0.033738244	7.92E-13	FALSE
5643437.688	4105091.234	Saharo-Arabian	1.862258308	4.771720378	1.520166125	4.190904161	2.38551187	5.824993562	0.328622219	0.989401426	7.620252817	9.343276733	0.189945152	0	0.209164162	0	0.185628234	0.000164366	0.2334566	0.024114334	0.199603898	0.045565648	7.07E-13	FALSE
5693937.688	4105091.234	Saharo-Arabian	1.848518584	4.710585806	1.338582655	3.603938619	2.500781122	5.633558102	0.074149017	0.255011726	9.139594474	10.52618633	0.178674737	0	0.209948557	0.012749981	0.158150524	5.05E-05	0.207366404	0.023162924	0.153135393	0.014050547	6.29E-13	FALSE
5744437.688	4105091.234	Saharo-Arabian	1.834632015	4.672589287	1.4350776	3.746327983	2.386868336	5.555727281	0.355172324	0.784662358	9.098672453	11.12991555	0.169369958	0	0.159035337	9.22E-05	0.144370204	0	0.195903418	0.003873522	0.158777185	0.01422165	3.57E-13	FALSE
5845437.688	4105091.234	Saharo-Arabian	1.807819615	4.61755501	1.542473967	3.654551576	0.848751698	2.495550988	1.696114941	3.158571891	0.954353691	2.583425574	0.146270939	0	0.138912106	0.004788575	0.167609165	9.06E-06	0.134214759	0.059286561	0.187415315	0.000198907	1.08E-13	FALSE
6047437.688	4105091.234	Saharo-Arabian	1.678496897	4.30827832	1.358001965	3.929543679	0.609588348	1.953665764	1.544496605	3.982382376	0.821995088	2.227267095	0.164964368	0.000284923	0.257180065	0.008011159	0.232611361	0.000954626	0.341198531	0.015182556	0.236647832	0.002105096	1.08E-13	FALSE
6097937.688	4105091.234	Saharo-Arabian	1.628478643	4.205837784	1.636270244	4.548522101	0.991229531	3.091480805	1.308851363	3.01321869	0.970077385	2.695174269	0.198299011	0.000360523	0.288783014	0.027424488	0.233388113	0.001114379	0.3033399	0.04139601	0.26682945	0.004345715	1.62E-13	FALSE
6148437.688	4105091.234	Saharo-Arabian	1.615119907	4.150484425	1.757921602	5.222350792	1.363547359	4.317283298	1.156566491	3.353538484	1.185310571	4.175964709	0.214836765	0.000205049	0.283267107	0.000818012	0.238318021	0.00133096	0.413175513	0.022930889	0.292385732	0.030901463	2.75E-13	FALSE
6198937.688	4105091.234	Saharo-Arabian	1.599459004	4.132636647	1.271515417	5.08206798	1.702151258	5.210331259	-1.853003967	-0.160828648	1.519685999	4.773667048	0.230988849	0.000254981	0.44319847	0.059880372	0.249415594	0.000273876	0.403537667	0.817338696	0.31003753	0.027444814	2.44E-12	FALSE
6249437.688	4105091.234	Saharo-Arabian	1.573430305	4.057330572	1.099229906	4.579595347	1.708718382	5.009934281	-2.500175467	-1.52840098	1.595500097	4.487201822	0.242485918	0.000237096	0.481009612	0.10371468	0.258449101	0.000216682	0.338369121	0.561739774	0.307773067	0.018980608	1.76E-12	FALSE
6299937.688	4105091.234	Saharo-Arabian	1.542868376	3.985660644	1.483422895	5.225726396	1.731695895	5.061765579	-1.967469639	-0.389258916	1.682449657	4.76831986	0.250731356	7.25E-05	0.464213778	0.096328992	0.258640286	0.00018659	0.539718837	0.808564116	0.303708961	0.031543969	1.71E-12	FALSE
-10264062.31	4034391.234	Nearctic	1.295152911	3.325675103	0.58201918	1.862257792	0.179849789	0.607796492	0.68042703	1.955749007	0.543501056	1.474531871	0.341033494	0.060681868	0.424735897	0.09041879	0.388876132	0.031715725	0.458808187	0.120941968	0.41911239	0.089159326	7.46E-11	FALSE
-10163062.31	4034391.234	Nearctic	1.403849019	3.632781803	1.219234746	3.669712859	0.950639493	3.241165137	0.653377413	2.162279075	1.146098045	4.785992826	0.31827414	0.051696728	0.377932405	0.082291607	0.345290318	0.040461232	0.374503385	0.104694197	0.388009161	0.076226173	2.78E-11	FALSE
-10011562.31	4034391.234	Nearctic	1.490792343	3.852347448	1.734328479	4.871679565	1.366811092	4.531174424	1.023596556	3.025412111	1.422610189	6.226627619	0.32170005	0.025296354	0.393902371	0.038342267	0.342086487	0.016094194	0.420743122	0.07185749	0.31685933	0.056529668	2.32E-11	FALSE
-9961062.312	4034391.234	Nearctic	1.543237806	3.987206362	1.494902977	4.54165813	1.381250196	4.656925493	0.611034482	2.598934487	1.594940976	7.119180276	0.307735122	0.013466424	0.392858946	0.074651156	0.329066927	0.00860864	0.381767591	0.059227884	0.282108868	0.03135329	3.03E-11	FALSE
-9910562.312	4034391.234	Nearctic	1.595090932	4.105171066	1.466787659	4.284227684	1.150299626	3.792371946	0.430770748	1.872451768	1.253984181	5.283986019	0.299347699	0.007398841	0.35483838	0.082630354	0.310884201	0.00852503	0.367979452	0.070201552	0.29484697	0.065896445	3.06E-11	FALSE
-9860062.312	4034391.234	Nearctic	1.590989878	4.114670076	1.630321459	4.134253552	0.886010527	2.677896545	1.263780792	2.601566039	0.839508422	2.296419396	0.298747021	0.007893856	0.381608299	0.045508017	0.279490052	0.010318177	0.469427225	0.073757624	0.291571676	0.02678672	8.56E-12	FALSE
-9809562.312	4034391.234	Nearctic	1.608242245	4.127459269	1.342791529	3.982238817	0.687224266	2.128160348	1.391883805	3.540128126	0.787888038	2.138192639	0.297323661	0.010927727	0.383724361	0.03413318	0.278633037	0.011686865	0.44666427	0.05483358	0.291943109	0.024302655	1.88E-11	FALSE
-9759062.312	4034391.234	Nearctic	1.612481396	4.184495044	1.271891418	4.078961465	0.676805752	2.111804323	1.277032978	4.010568031	0.808478774	2.193458697	0.277994895	0.007453649	0.395728092	0.026924651	0.289276526	0.008718448	0.494244794	0.039609642	0.309543182	0.022849036	3.14E-12	FALSE
-9708562.312	4034391.234	Nearctic	1.64790821	4.270102983	1.437370274	4.158900651	0.748030072	2.299604772	1.487533982	3.631294666	0.848913332	2.296822499	0.273444768	0.006805078	0.355738714	0.035507036	0.277650027	0.008569129	0.414220067	0.059468996	0.311583138	0.021171852	1.52E-12	FALSE
-9658062.312	4034391.234	Nearctic	1.655590565	4.265101471	1.305402543	3.779952004	0.69804946	2.123123519	1.367231635	3.520892895	0.830595631	2.247926713	0.269445583	0.00870658	0.406406642	0.067530164	0.292883895	0.015354934	0.439158615	0.103614611	0.323616479	0.03930151	4.26E-12	FALSE
-9607562.312	4034391.234	Nearctic	1.643472726	4.252229313	1.209983479	3.713357897	0.686536933	2.081642194	1.21499587	3.401629432	0.824440288	2.232231953	0.268801295	0.007339427	0.427164171	0.072002015	0.315295562	0.020380126	0.471954953	0.122601046	0.350881735	0.047842235	4.53E-12	FALSE
-9557062.312	4034391.234	Nearctic	1.640308806	4.252191993	1.401388809	3.778952448	0.794375173	2.431918329	1.138222168	2.685279479	0.862372534	2.444117558	0.283054917	0.00680687	0.437730215	0.05668008	0.320501805	0.021786983	0.500517643	0.168649507	0.36328004	0.055437967	1.52E-12	FALSE
-9506562.312	4034391.234	Nearctic	1.64083139	4.258178955	1.556501774	4.000531095	0.836616032	2.582727288	1.355933301	2.810440614	0.860211818	2.527857868	0.292123577	0.006891852	0.384205496	0.055993774	0.333509662	0.020704028	0.483451813	0.127635666	0.376554054	0.052829158	3.03E-12	FALSE
-9456062.312	4034391.234	Nearctic	1.66800168	4.292008572	1.608936599	4.118041627	0.851024122	2.575912928	1.420211225	2.939595227	0.878847214	2.44434668	0.292488232	0.007303691	0.437219482	0.055144819	0.345384539	0.025887003	0.4698491	0.136852809	0.382474772	0.05800319	4.53E-12	FALSE
-9405562.312	4034391.234	Nearctic	1.682311589	4.33064879	1.874978304	4.270417936	0.873304295	2.645979168	1.992961401	2.909155282	0.888224995	2.499699002	0.292028036	0.010162835	0.345534954	0.053972554	0.359441997	0.035064177	0.405714033	0.164478592	0.393968342	0.072149611	4.72E-12	FALSE
-9355062.312	4034391.234	Nearctic	1.691787078	4.358925713	1.476119933	4.152816424	0.828664036	2.496055012	1.278923406	3.193004895	0.886328131	2.390650712	0.283734431	0.017519095	0.470458848	0.096774666	0.35752852	0.043101134	0.508056517	0.197788815	0.378552463	0.065905834	4.89E-12	FALSE
-9304562.312	4034391.234	Nearctic	1.699775629	4.389397145	1.386009744	4.104754581	0.738312457	2.276366592	1.388790632	3.751294343	0.866872059	2.342203104	0.286760109	0.020925536	0.47116078	0.077554421	0.353547563	0.055024332	0.505261568	0.12044706	0.378721987	0.072144817	1.52E-12	FALSE
-9254062.312	4034391.234	Nearctic	1.705307451	4.410847485	1.515479604	4.252088104	0.811228628	2.477908586	1.547362819	3.656084841	0.885052025	2.408452591	0.292780505	0.023437266	0.461428486	0.077580788	0.364732118	0.060415303	0.475045951	0.099343166	0.388930869	0.08730126	1.52E-12	FALSE
-9203562.312	4034391.234	Nearctic	1.724270025	4.435308934	1.396723816	4.131187617	0.755574918	2.336851937	1.430830262	3.776074868	0.876233048	2.37846516	0.287250075	0.027816466	0.45659571	0.093089197	0.357175598	0.065873203	0.460550316	0.116731881	0.383786363	0.088706393	1.52E-12	FALSE
-9153062.312	4034391.234	Nearctic	1.731532038	4.459069302	1.539368149	4.327282167	0.916900243	2.800098134	1.30327605	3.316335852	0.930999098	2.672782354	0.285349781	0.036544389	0.49133847	0.113302563	0.361451092	0.071841278	0.545283342	0.202705152	0.38331711	0.099461726	1.52E-12	FALSE
-9102562.312	4034391.234	Nearctic	1.727767312	4.459245292	1.547132453	4.394647705	0.931494785	2.881412726	1.259789511	3.272438736	0.925076509	2.691504239	0.295190695	0.039960637	0.498918862	0.105752258	0.384223707	0.082270764	0.575910523	0.206848914	0.417306855	0.116765053	1.52E-12	FALSE
-9052062.312	4034391.234	Nearctic	1.708230089	4.427936496	1.483196877	4.330654937	0.910331303	2.82667453	1.257380505	3.321595546	0.901360933	2.583204558	0.309028125	0.046311006	0.523281262	0.13217085	0.401240728	0.087763804	0.549621113	0.205019327	0.429676042	0.121045413	1.52E-12	FALSE
-820562.3119	4034391.234	Saharo-Arabian	1.266962043	3.279157195	0.455790083	1.727943468	0.080651624	0.237147312	0.126798838	0.412879106	0.000657584	0.009950428	0.251364199	0.004736558	0.242720079	0.004985072	0.291327173	0.031113877	0.252962692	0.024855112	0.522744572	0.076342755	4.00E-13	FALSE
-669062.3119	4034391.234	Saharo-Arabian	1.682466137	4.339551139	1.878158856	5.258783273	0.941647532	3.304065314	0.474901128	1.242522946	0.369758442	1.206980368	0.182830935	0.000221127	0.143562623	0	0.192653565	0.003642732	0.155754631	0.000389345	0.209473456	0.01409714	1.54E-12	FALSE
-618562.3119	4034391.234	Saharo-Arabian	1.828898698	4.728579343	0.865191151	2.431418446	0.124026736	0.498374985	0.655549158	1.728280676	0.027360311	0.51081919	0.142118593	0	0.142295504	0.009610902	0.052154103	0	0.160428699	0.021819636	0.171384794	0.007113864	8.61E-13	FALSE
-568062.3119	4034391.234	Saharo-Arabian	1.901805001	4.842773013	0.973155681	2.722019359	0.408769521	1.479202594	1.038961789	3.237352889	0.759075421	2.30033118	0.135915076	0	0.177196918	0.058377048	0.121819921	0.000112229	0.196883554	0.082416424	0.161638763	0.002551379	6.92E-13	FALSE
-517562.3119	4034391.234	Saharo-Arabian	1.978879902	5.06729066	1.664576002	4.034528459	0.897392214	2.668051837	3.037592033	5.231851728	1.246464351	3.484023188	0.131390833	0	0.179914913	0.044079717	0.131758641	0.000685473	0.174493988	0.041797804	0.15584887	0.005877683	2.92E-12	FALSE
-467062.3119	4034391.234	Saharo-Arabian	2.010496561	5.184564819	1.823705729	4.889027805	1.786397254	5.038254974	0.894775905	2.052373814	3.130879736	6.415727422	0.119885482	0	0.18299672	0.038907793	0.146875734	0	0.194972569	0.049599407	0.195067471	0	5.78E-12	FALSE
-416562.3119	4034391.234	Saharo-Arabian	2.05102455	5.278021211	2.139758985	5.552066765	2.085225267	5.637272084	0.778345992	2.206171475	2.458379129	3.866547759	0.122084834	0	0.205565528	0.026462994	0.188783047	0.001565627	0.229863544	0.047272945	0.172125886	0.060592756	6.69E-12	FALSE
-366062.3119	4034391.234	Saharo-Arabian	2.04168398	5.256525091	2.114775753	5.505976693	2.128499415	5.673240118	0.712486463	1.919960574	3.253725766	4.932791167	0.129535234	0	0.224461607	0.032977084	0.149988545	0.001933471	0.261413085	0.054738901	0.142394317	0.021958885	7.17E-12	FALSE
-315562.3119	4034391.234	Saharo-Arabian	2.041439731	5.243811486	2.028593299	5.382632341	1.991978834	5.526312926	0.676467974	1.782327043	3.163082642	5.741267417	0.122455392	0	0.228087062	0.038403494	0.163887569	0.000430828	0.267983692	0.057417108	0.179154852	0	4.76E-12	FALSE
-265062.3119	4034391.234	Saharo-Arabian	2.055602562	5.250997733	2.261937648	5.813494865	2.321304867	6.204466372	0.753492108	2.163761844	3.241035164	4.713795787	0.112092129	0	0.203693127	0.018743836	0.132696106	0.00127978	0.24534921	0.043583732	0.118861125	0.023732953	5.85E-12	FALSE
-214562.3119	4034391.234	Saharo-Arabian	2.034668904	5.263563457	2.412660019	6.186418259	2.536821039	6.646533945	0.729953795	2.289101741	2.98038489	4.306881812	0.114784287	0	0.196244062	0.012877187	0.166316217	0.000411226	0.239483187	0.040300644	0.164682073	0.061216981	7.25E-12	FALSE
-164062.3119	4034391.234	Saharo-Arabian	2.051859639	5.28297239	2.446400244	6.370844258	2.623710265	6.834185773	0.684255412	2.336873897	2.776631895	4.102607352	0.120958849	6.21E-05	0.198001464	0.016355674	0.165079073	0.002094749	0.254517596	0.038878164	0.22449887	0.079649525	4.73E-12	FALSE
-113562.3119	4034391.234	Saharo-Arabian	2.058158802	5.287638051	2.252749908	6.036570328	2.459025064	6.514494869	0.710775203	2.156878993	3.759097484	5.384932734	0.137376871	0.001285175	0.229311874	0.003320507	0.192104346	0.004086481	0.27980392	0.032405587	0.184482484	0.048066406	4.39E-12	FALSE
-63062.31194	4034391.234	Saharo-Arabian	2.063621051	5.306323121	2.130217895	5.774768269	2.365789878	6.412169718	0.647653398	2.013717228	4.173556489	6.486911186	0.13739961	0.001361076	0.244644824	0.019274561	0.214482161	0.003383193	0.298297209	0.053751666	0.217204267	0.055524118	4.01E-12	FALSE
-12562.31194	4034391.234	Saharo-Arabian	2.049413292	5.32842299	2.158947449	5.800885723	2.367270691	6.279720288	0.73887271	2.155799767	3.896373076	5.913627778	0.146549251	0.001873573	0.251938305	0.021605358	0.234783062	0.003824505	0.324301151	0.059139412	0.241756912	0.071105828	2.63E-12	FALSE
37937.68806	4034391.234	Saharo-Arabian	2.08784418	5.321196022	2.183400477	5.798275229	2.390452039	6.306871139	0.767482558	2.282656213	3.773277423	5.623452904	0.147076713	0.001181742	0.257589851	0.023959212	0.242949685	0.006561202	0.334377182	0.067814163	0.228975893	0.068278847	1.66E-12	FALSE
88437.68806	4034391.234	Saharo-Arabian	2.080466353	5.340697644	2.19634838	5.87786143	2.326969071	6.276684244	0.91289308	2.596648619	3.079314275	4.885824609	0.157510107	0.002216902	0.281533528	0.027344669	0.248925601	0.006078723	0.345770844	0.069073077	0.229255301	0.088797491	1.37E-12	FALSE
138937.6881	4034391.234	Saharo-Arabian	2.062791164	5.340689588	2.380082516	6.333386403	2.3543357	6.391374239	0.865852085	2.488080594	2.249995074	3.761196668	0.161156682	0.001586419	0.286819245	0.025184311	0.252807503	0.005841444	0.358613855	0.070863191	0.255832121	0.079906261	1.81E-12	FALSE
189437.6881	4034391.234	Saharo-Arabian	2.079448335	5.342485082	2.309711765	6.155101452	2.397782048	6.452088567	0.837970578	2.607694867	2.759111798	4.38254822	0.157365518	0.001155376	0.283902094	0.015760894	0.248535523	0.004869184	0.357808117	0.068987595	0.283616373	0.078021743	3.53E-12	FALSE
239937.6881	4034391.234	Saharo-Arabian	2.081025889	5.34009607	2.466443987	6.456504579	2.389405259	6.520878216	0.927149344	2.905015829	1.535971283	2.866781432	0.162201981	0.000390414	0.264088251	0.023420085	0.230116564	0.00701123	0.346791854	0.052144215	0.329992869	0.105436309	4.05E-12	FALSE
290437.6881	4034391.234	Saharo-Arabian	2.056063426	5.333316451	2.442090555	6.506353261	2.357287132	6.558096784	0.849986332	2.856922906	1.559679394	2.862990068	0.163646129	0.000497815	0.261812297	0.023132332	0.215719178	0.008658983	0.338755586	0.044469126	0.285347156	0.0587183	3.10E-12	FALSE
340937.6881	4034391.234	Saharo-Arabian	2.056012925	5.304272477	2.521170708	6.725051634	2.320249131	6.527680572	0.834578751	2.703325244	1.026175024	2.283535813	0.152429009	0.000272887	0.250088343	0.020345031	0.240633015	0.010812749	0.327005551	0.035575826	0.40280152	0.060455016	3.45E-12	FALSE
391437.6881	4034391.234	Saharo-Arabian	2.058415619	5.277203207	2.612770747	6.767277075	2.363601964	6.570015285	0.869081539	2.732614612	0.867987593	2.056678065	0.135623061	0.000533941	0.217617501	0.024312353	0.200303885	0.010087702	0.320199224	0.031711423	0.258600763	0.032577757	3.47E-12	FALSE
441937.6881	4034391.234	Saharo-Arabian	2.042391116	5.272641879	2.533097156	6.708036655	2.349779279	6.548150213	0.830323132	2.772382352	0.888639811	2.093404557	0.1206931	0.000485496	0.201584878	0.027708326	0.188743722	0.010035741	0.310843581	0.031346735	0.267619986	0.032020297	3.23E-12	FALSE
492437.6881	4034391.234	Saharo-Arabian	2.054709034	5.246048219	2.601966105	6.791409619	2.354874708	6.568525466	0.952286662	2.96101498	0.847656135	2.172248	0.121423439	0.00115547	0.198269607	0.025298875	0.201174164	0.00860602	0.306728166	0.032508879	0.303802741	0.032193189	2.16E-12	FALSE
542937.6881	4034391.234	Saharo-Arabian	2.024544226	5.207214322	2.484134743	6.612539566	2.249679686	6.449546767	1.008827821	3.112837569	0.813723802	2.243836599	0.134196157	0.002790328	0.20288604	0.027314909	0.20100519	0.007670765	0.297627027	0.032447086	0.27920225	0.025183187	1.73E-12	FALSE
593437.6881	4034391.234	Saharo-Arabian	2.014233591	5.158820562	2.486306643	6.601987075	2.246326287	6.386280542	0.958769652	2.892768485	0.823702368	2.152261308	0.137684197	0.004002826	0.20771381	0.026817521	0.196191879	0.008339011	0.29659117	0.030328346	0.25201125	0.027655347	1.43E-12	FALSE
643937.6881	4034391.234	Saharo-Arabian	1.995497798	5.109162681	2.464500607	6.458972729	2.240970885	6.309055141	1.022504231	3.102328712	0.832568451	2.214497651	0.141860862	0.011192979	0.207557532	0.0310441	0.197486281	0.018053632	0.288114813	0.029608284	0.241049732	0.02246034	1.35E-12	FALSE
694437.6881	4034391.234	Saharo-Arabian	1.987927056	5.084925169	2.468189314	6.310288535	2.219760713	6.200869594	0.975708692	2.960957535	0.848745184	2.188122252	0.143797563	0.011587614	0.204269459	0.032006775	0.192228587	0.015329553	0.265308562	0.029289314	0.234553773	0.024409961	1.35E-12	FALSE
744937.6881	4034391.234	Saharo-Arabian	1.972802725	5.059721269	2.28535657	5.942132235	2.173379785	5.980865553	1.038049483	3.301591488	0.945010476	2.378644106	0.151863691	0.01587822	0.201473945	0.032067567	0.202982766	0.020714784	0.261019845	0.028651352	0.261136985	0.022993891	9.63E-13	FALSE
795437.6881	4034391.234	Saharo-Arabian	1.952886	5.022721279	2.298044775	5.968813712	2.16904671	5.952198595	0.938382122	3.084661967	0.933013902	2.251302609	0.173319888	0.016160225	0.211951454	0.030271914	0.201162265	0.020765665	0.268369921	0.027916455	0.281159082	0.030034619	1.29E-12	FALSE
845937.6881	4034391.234	Saharo-Arabian	1.941156998	4.986378746	2.08272421	5.557182756	2.16098953	5.753406524	0.767221591	2.51578789	2.38608294	3.653677205	0.207127661	0.01875034	0.239842589	0.030446153	0.23552534	0.024821215	0.259344403	0.038129611	0.192477644	0.110501841	2.98E-12	FALSE
896437.6881	4034391.234	Saharo-Arabian	1.922424708	4.940405692	1.887764008	5.07514106	1.454428897	4.784305746	0.887944832	2.036846916	1.751720579	5.808625039	0.208597956	0.016620911	0.269438358	0.03029457	0.239603234	0.012165883	0.273318215	0.030318321	0.27763294	0.000522802	4.43E-12	FALSE
946937.6881	4034391.234	Saharo-Arabian	1.898744362	4.890323443	2.049406129	5.265506649	1.019637634	3.421965392	3.025532746	4.799019125	1.065502713	3.77465632	0.213491028	0.018830994	0.224824278	0.027662204	0.226344861	0.014102284	0.193854596	0.041327544	0.243511737	0.042501075	4.33E-12	FALSE
997437.6881	4034391.234	Saharo-Arabian	1.8759351	4.821907037	1.992444041	5.253503207	0.915397196	2.971782965	2.819836823	5.287954874	1.000855547	2.853601171	0.230608122	0.017274131	0.255508008	0.027381174	0.238300702	0.009961281	0.25494147	0.027798945	0.252418758	0.01785274	4.27E-12	FALSE
1047937.688	4034391.234	Saharo-Arabian	1.798440637	4.624406208	2.029306523	5.1465621	0.932604391	3.005860897	2.999617489	4.765690591	0.990248989	3.022582921	0.262863379	0.017562977	0.26100512	0.030362137	0.269571965	0.014156038	0.239669325	0.041866045	0.286442902	0.027027655	3.89E-12	FALSE
1098437.688	4034391.234	Saharo-Arabian	1.769936553	4.53255083	1.982231743	5.061841445	0.999844667	3.268596125	2.324844179	3.535197333	0.992758751	3.505318267	0.281853616	0.021026587	0.290739897	0.033815938	0.28760984	0.019446845	0.236532055	0.116029682	0.310241507	0.053132801	3.80E-12	FALSE
1148937.688	4034391.234	Saharo-Arabian	1.735097734	4.477116699	1.925604177	4.977191398	0.992012422	3.289158385	2.269234516	3.312893506	0.994025453	3.666515974	0.281048303	0.01788002	0.280350403	0.02836022	0.286462763	0.017759636	0.158254228	0.106962482	0.307328949	0.057819852	3.72E-12	FALSE
1199437.688	4034391.234	Saharo-Arabian	1.716822013	4.398822068	1.983183315	5.003438652	1.002806642	3.294532367	2.512750555	3.661812972	1.035101975	3.587767603	0.289376914	0.019085181	0.279734209	0.031815993	0.300821861	0.020575338	0.249533163	0.128240569	0.314874591	0.056445278	4.28E-12	FALSE
1249937.688	4034391.234	Saharo-Arabian	1.678838267	4.308595934	2.021708297	5.207143104	0.987821384	3.199226468	2.88674461	4.52797129	0.995483578	3.126437457	0.288834989	0.021634283	0.295201856	0.033261671	0.304114662	0.021649938	0.293138686	0.069130908	0.329360787	0.035848813	4.33E-12	FALSE
1300437.688	4034391.234	Saharo-Arabian	1.638036182	4.192102845	1.591664554	4.841815158	0.712222586	2.395899452	1.74207759	5.610837774	0.85883626	2.344558021	0.298681847	0.025551818	0.302863776	0.043525238	0.316709572	0.018821202	0.333249339	0.032379943	0.321743917	0.031687788	4.45E-12	FALSE
1350937.688	4034391.234	Saharo-Arabian	1.563183694	4.024719723	1.234099515	3.972635502	0.49454049	1.890118164	0.942037322	3.56788938	0.664838764	1.899432555	0.313390762	0.02924193	0.319556841	0.036970973	0.344507679	0.017056843	0.328317652	0.077895515	0.351271992	0.032888976	4.80E-12	FALSE
1805437.688	4034391.234	Saharo-Arabian	1.439165905	3.701026167	0.879962778	2.69369453	0.444043357	1.583538355	0.926451353	2.55351226	0.747829136	2.055935877	0.259006216	0.027554835	0.292519793	0.033794153	0.300564473	0.026383904	0.317881356	0.046604108	0.321342393	0.045510757	2.92E-12	FALSE
1855937.688	4034391.234	Saharo-Arabian	1.512392645	3.891718881	1.000111365	3.13662524	0.444023013	1.64579353	0.869162739	2.734917555	0.672536006	1.889516064	0.227473326	0.017870025	0.265202344	0.037839353	0.264281586	0.016260327	0.294025283	0.049309817	0.293768394	0.033437671	3.29E-12	FALSE
1906437.688	4034391.234	Saharo-Arabian	1.607378717	4.147254612	0.990051419	3.15007422	0.384659781	1.500872465	0.844576188	2.613168765	0.627767714	1.795817479	0.184632981	0.004508204	0.254786219	0.025602305	0.239455352	0.008777205	0.282875444	0.040888918	0.27073834	0.023768627	3.44E-12	FALSE
1956937.688	4034391.234	Saharo-Arabian	1.646973512	4.239530217	1.027767904	3.262756656	0.384196216	1.530381081	0.841033081	2.545302686	0.608985073	1.759155806	0.183976444	0.001817622	0.250267279	0.019761311	0.228157935	0.006489012	0.278307512	0.041746206	0.256475345	0.018625919	3.52E-12	FALSE
2007437.688	4034391.234	Saharo-Arabian	1.628000059	4.192356887	0.995895692	3.148286608	0.36176835	1.459060223	0.820183333	2.437237405	0.592084589	1.715644664	0.181847812	0.001369282	0.259670865	0.017330766	0.228065449	0.006287183	0.28279778	0.035787895	0.258265875	0.021023693	3.52E-12	FALSE
2057937.688	4034391.234	Saharo-Arabian	1.595865876	4.0839659	0.99719569	3.138388908	0.398098736	1.53111501	0.934773187	2.763018993	0.701499823	1.979614663	0.19020667	0.001518855	0.276375619	0.020158111	0.232621218	0.006709145	0.300817477	0.038975489	0.259584124	0.018599931	3.30E-12	FALSE
2108437.688	4034391.234	Saharo-Arabian	1.559851781	3.998497083	0.968750124	3.039912754	0.378465117	1.463177124	0.893276918	2.599639248	0.662630523	1.883862471	0.188092523	0.000841441	0.29270541	0.018473835	0.235002404	0.006365902	0.318771638	0.036298544	0.258043695	0.017231017	3.63E-12	FALSE
2158937.688	4034391.234	Saharo-Arabian	1.525983228	3.914416087	0.918434422	2.824898415	0.32811173	1.282094579	0.789895628	2.182681431	0.576952674	1.641317094	0.186581317	0.000659361	0.300748191	0.014309808	0.232342421	0.005216629	0.324854435	0.031611567	0.254167786	0.015416105	3.43E-12	FALSE
2209437.688	4034391.234	Saharo-Arabian	1.489605003	3.853624374	0.836908596	2.598246257	0.309352164	1.204746163	0.795597996	2.1694919	0.590601161	1.67539918	0.186552817	0.001111347	0.295282362	0.007751069	0.224063172	0.002820022	0.317412919	0.025787187	0.249866838	0.013505992	2.30E-12	FALSE
3067937.688	4034391.234	Saharo-Arabian	1.61824859	4.17184244	1.700334851	7.283877943	0.423793523	1.828088656	1.247009765	7.543233804	0.713622993	2.048109264	0.21984328	0.002808416	0.234067185	2.06E-05	0.240053827	0.000524066	0.248253158	0.00078028	0.227384193	0.001093649	7.23E-13	FALSE
3118437.688	4034391.234	Saharo-Arabian	1.692414477	4.351702228	2.041729215	4.934464637	0.56760557	2.059729048	1.717909061	5.022468572	0.691677192	1.925318493	0.214779737	0.001825786	0.247842433	0.001583678	0.218995629	0.000598891	0.273263715	0	0.231518476	0.001769482	2.45E-12	FALSE
3168937.688	4034391.234	Saharo-Arabian	1.759289429	4.522913198	1.606231171	4.338448818	0.483280664	1.792181711	1.243839543	4.650499627	0.714851472	2.026818049	0.219837585	0.001726995	0.276455937	0.003204344	0.226282918	0.000548742	0.296312881	0.010763447	0.247768554	0.001878075	3.07E-12	FALSE
3269937.688	4034391.234	Saharo-Arabian	1.880970057	4.829766417	1.870460097	4.759070261	1.093489301	3.632357129	2.026461874	3.33886767	1.213987382	4.768761295	0.208658884	0.001025006	0.293391132	0.010757387	0.22910617	0.002084702	0.319981983	0.131597106	0.252795824	0.022009437	7.86E-12	FALSE
3320437.688	4034391.234	Saharo-Arabian	1.921462526	4.947141726	1.858293792	4.920639456	1.168093441	3.972983823	1.642424276	3.041167913	1.257269785	5.312528862	0.21172304	0.00158281	0.285470456	0.031785715	0.234500714	0.003166271	0.330458871	0.096869811	0.255595377	0.017097282	7.09E-12	FALSE
3370937.688	4034391.234	Saharo-Arabian	1.936139825	4.990041253	2.035685289	5.219030319	1.141893466	3.884365581	2.627829346	4.09477539	1.33790846	5.353033621	0.21424767	0.002410691	0.296054113	0.016360853	0.239002964	0.006152438	0.320635031	0.151704501	0.2565654	0.034141301	6.69E-12	FALSE
3421437.688	4034391.234	Saharo-Arabian	1.952167587	5.052413876	2.128817672	5.503577348	1.257529473	4.515154074	2.830285624	4.297747074	1.495660062	6.744626946	0.211116206	0.004368347	0.261224341	0.026110509	0.23758734	0.009953149	0.208658408	0.147544372	0.258241343	0.032755143	5.57E-12	FALSE
3471937.688	4034391.234	Saharo-Arabian	1.970722859	5.080562204	2.208917523	5.579423096	1.2422712	4.332651738	3.472617241	4.980177471	1.53769754	6.27623	0.197492981	0.005477601	0.28022204	0.026901832	0.223546236	0.01279996	0.195231637	0.132760834	0.239967861	0.046682308	5.39E-12	FALSE
3522437.688	4034391.234	Saharo-Arabian	1.989276151	5.12957645	2.126558942	5.55809901	1.38430464	5.17141185	1.827249825	2.945513224	1.630936217	8.026059276	0.188173847	0.005220886	0.267147142	0.020648602	0.22109951	0.008366771	0.393106174	0.133389966	0.235196025	0.012034878	4.94E-12	FALSE
3572937.688	4034391.234	Saharo-Arabian	2.003339355	5.149996456	2.106832813	5.549998492	1.883984688	5.78068076	0.961418679	2.181083156	2.9939244	7.255509531	0.192470225	0.007668497	0.237787349	0.034928965	0.222656138	0	0.247814763	0.040599654	0.252617576	0	4.97E-12	FALSE
3623437.688	4034391.234	Saharo-Arabian	2.027611812	5.161896965	2.260436059	5.914436823	2.30601692	6.205270429	0.869212945	2.461231897	2.743702205	4.293989861	0.173966715	0.010370767	0.239680202	0.03125501	0.207531795	0.009189736	0.26490722	0.044828643	0.206969991	0.100124598	3.82E-12	FALSE
3673937.688	4034391.234	Saharo-Arabian	2.016953085	5.174103438	2.329934115	6.140534397	2.331788577	6.25213077	0.885501109	2.623847264	1.775552851	3.149490963	0.166531686	0.006160066	0.214854017	0.02511509	0.160240502	0.013133029	0.244185833	0.035792972	0.243547936	0.087974406	2.46E-12	FALSE
3724437.688	4034391.234	Saharo-Arabian	2.012367175	5.170204238	2.307802448	6.167003892	2.234646287	6.155414507	0.916289428	2.715377489	1.223286029	2.622113869	0.155546784	0.001862121	0.210013998	0.017257582	0.11830744	0.000757378	0.228716708	0.02537462	0.129174139	0.012970556	2.37E-12	FALSE
3774937.688	4034391.234	Saharo-Arabian	1.987178229	5.116219623	2.320559326	6.271525432	2.231847864	6.20892733	1.014563835	2.996866933	1.117697692	2.551676011	0.135277917	0.000370452	0.188058976	0.017540997	0.153669943	0.001246179	0.23284527	0.021802832	0.194934425	0.01386899	2.34E-12	FALSE
3825437.688	4034391.234	Saharo-Arabian	1.962161894	5.031804022	2.280163348	5.986549212	2.158200656	6.059256648	1.007850503	3.048477979	1.055437849	2.540198284	0.146403323	0.000480348	0.182955309	0.00539425	0.163385765	9.76E-05	0.20841892	0.010694363	0.204040513	0.006858789	2.22E-12	FALSE
3875937.688	4034391.234	Saharo-Arabian	1.964780435	5.051405182	2.350357945	6.415848568	2.219698835	6.328549535	1.06670953	3.300548712	0.844930813	2.354931633	0.146183632	0.000151319	0.159172334	0.002601963	0.155101003	5.67E-05	0.190617783	0.001289918	0.195542859	0.000532805	2.18E-12	FALSE
3926437.688	4034391.234	Saharo-Arabian	1.977511786	5.078385403	2.343962157	6.528549534	2.249148176	6.433318954	1.138297385	3.423546396	0.849067383	2.375948514	0.143563059	2.25E-06	0.170105599	0.000895951	0.134209613	0	0.191001337	0.000587965	0.114862187	0	2.18E-12	FALSE
3976937.688	4034391.234	Saharo-Arabian	1.97232414	5.065191833	2.327424054	6.447914065	2.289081015	6.439942396	1.224619001	3.535961282	0.893725191	2.488925246	0.148881924	0	0.178181914	0.001809692	0.129471973	0	0.190432783	0.000717445	0.113751299	0	2.18E-12	FALSE
4027437.688	4034391.234	Saharo-Arabian	1.958090292	5.043365238	2.3623889	6.66211921	2.30834422	6.591904199	1.283216465	3.594545615	0.883769546	2.56536859	0.140269905	0	0.173404302	0.000885038	0.115328257	0	0.178433379	0.000236379	0.117451596	2.40E-05	2.22E-12	FALSE
4077937.688	4034391.234	Saharo-Arabian	1.94994275	5.012872914	2.333735561	6.477454671	2.169179779	6.277996444	1.20600955	3.454936366	0.86505011	2.399418348	0.11602504	0	0.186865913	0.000671785	0.116598368	0	0.206662266	0.00069972	0.115601931	0	2.22E-12	FALSE
4128437.688	4034391.234	Saharo-Arabian	1.946662825	4.991081719	2.416719292	6.53035618	2.157983615	6.253503713	1.04395719	3.103461303	0.827339377	2.190309469	0.100983836	0	0.146320942	0.000109233	0.125003002	0	0.180521221	0.00014725	0.161556652	0.000114015	2.23E-12	FALSE
4178937.688	4034391.234	Saharo-Arabian	1.927207973	4.947455409	2.523019527	6.87026238	2.189705646	6.325550658	0.952254222	2.600156673	0.666656112	1.804898803	0.096978393	0	0.199576267	0.001715548	0.104121801	0	0.225415602	0.002116237	0.137012264	0	1.65E-12	FALSE
4229437.688	4034391.234	Saharo-Arabian	1.903787012	4.896829852	1.972790238	5.445530061	2.09634191	5.454096266	0.898985532	2.59977872	3.431808661	4.990705228	0.094829845	0	0.15219402	0	0.082383099	0	0.196889454	0.001458927	0.093133768	0.012529553	1.92E-12	FALSE
4279937.688	4034391.234	Saharo-Arabian	1.901281308	4.880647272	2.381519535	6.630152766	2.128483078	6.151864127	1.143226161	3.116781822	0.703212171	2.054345848	0.094982577	0	0.089261298	0	0.083282601	0	0.085631797	0	0.089726604	0	1.34E-12	FALSE
4330437.688	4034391.234	Saharo-Arabian	1.888556703	4.870786254	2.506012548	6.754185823	2.472524663	6.354259366	1.675393935	4.15477866	0.305192001	1.715839366	0.093066257	0	0.06158028	0	0.062308342	0	0.054063942	0	0.091287041	0.000238963	7.06E-13	FALSE
4380937.688	4034391.234	Saharo-Arabian	1.910719173	4.901309688	2.213830396	5.844138652	2.088077967	5.818469309	0.823711264	2.858279881	0.663757277	1.832425396	0.094987998	0	0.082375145	0	0.113103304	0	0.101858148	0	0.128228177	0	1.70E-12	FALSE
4431437.688	4034391.234	Palearctic	1.921234821	4.935325493	2.375907729	6.13727851	1.903012585	5.23242885	0.674391762	1.747079865	1.002139602	1.984188725	0.089738543	0	0.095109948	0	0.092493121	0	0.137312971	0	0.13308854	0.000498757	4.16E-13	FALSE
4481937.688	4034391.234	Palearctic	1.945339368	4.974916002	1.763224339	4.301244041	0.831372953	2.490871466	4.174458306	6.568061148	1.292952234	3.56005238	0.086792741	0	0.171359538	0.029287258	0.11645239	0	0.200409973	0.031415222	0.142253618	0	6.46E-13	FALSE
4532437.688	4034391.234	Palearctic	1.945653633	4.986232203	1.474207174	3.915669246	0.681576694	2.088498621	1.81593733	4.051813542	0.918781327	2.478492176	0.092790974	0	0.195488344	0.029726372	0.144086589	0	0.23030629	0.036731723	0.148081059	0	3.64E-13	FALSE
4582937.688	4034391.234	Palearctic	1.965198892	5.031833584	1.511871918	4.072509627	0.903647441	2.918168313	1.408230005	3.42003102	1.002448285	3.259376075	0.108319703	0	0.191866486	0.012737543	0.157547963	0	0.218808213	0.033173354	0.165505853	0	3.64E-13	FALSE
4683937.688	4034391.234	Palearctic	2.003262389	5.142988729	1.781256682	4.674221457	1.29390088	4.261672423	1.179871472	3.034897393	1.261076533	4.188983241	0.156212738	0	0.156348915	0.00153971	0.180923644	0.000128352	0.193262289	0.003231781	0.191663608	0	3.32E-13	FALSE
4734437.688	4034391.234	Palearctic	2.038365386	5.181202041	1.793857788	4.558860741	1.36563766	4.444838829	1.259850185	3.040584574	1.39105152	4.295059716	0.157219821	0	0.216641939	0.018205605	0.184808199	0.000624159	0.213488655	0.018737687	0.194705324	7.79E-05	2.14E-13	FALSE
4784937.688	4034391.234	Palearctic	2.040732488	5.115740846	1.193838988	3.014544739	0.528190643	1.747219495	1.311583429	3.334979104	0.872201049	2.381945757	0.157372368	0.001164239	0.318703128	0.100601852	0.195959895	0.001232754	0.339495893	0.106749252	0.183871583	0.003377256	3.50E-13	FALSE
4835437.688	4034391.234	Palearctic	2.030804769	5.238738827	2.020859109	5.340310623	1.227445456	4.312419734	1.330539966	2.496222074	1.162701892	5.390765122	0.18010706	0.000433521	0.216875758	0.008082961	0.204708863	0.000579541	0.350464893	0.065068198	0.214325162	0.006654104	1.37E-11	FALSE
4885937.688	4034391.234	Palearctic	2.031962838	5.235790398	2.273469694	5.928798578	2.498468268	6.49949574	0.68273188	2.17038973	3.568037421	5.109002756	0.202451393	0.002637696	0.195853029	0.002819874	0.218856252	0.003810393	0.229968178	0.022837024	0.209578528	0.064470688	9.60E-12	FALSE
4936437.688	4034391.234	Palearctic	2.041996474	5.216563593	1.883190624	5.047964384	0.715795508	2.452947297	1.301825641	2.673565048	0.607547427	1.723004785	0.213118497	0.003681615	0.19558983	0.01030849	0.230700378	0.004577434	0.206124405	0.010217227	0.223793394	0.003840452	1.68E-11	FALSE
4986937.688	4034391.234	Saharo-Arabian	2.065431955	5.258647705	1.650595158	4.579625977	0.806993345	2.564009936	2.717413221	7.511581577	1.222507969	3.395490215	0.216366973	0.002910664	0.238991139	0.002167923	0.23126482	0.001836908	0.274544424	0	0.228120141	0.003118738	4.09E-12	FALSE
5037437.688	4034391.234	Saharo-Arabian	2.058740631	5.270158314	2.155977892	5.404423239	1.5491625	5.51978081	1.387457528	2.162806676	2.556580826	9.710962503	0.219272132	0.002797817	0.224435805	0.012313755	0.227081047	0.001308639	0.21675363	0.014064957	0.23766662	0	1.52E-12	FALSE
5087937.688	4034391.234	Saharo-Arabian	2.040043618	5.251408179	2.643329052	7.462263188	2.741578747	7.562382798	1.02404568	3.515849107	0.853658586	2.073301079	0.227360632	0.002901137	0.245067621	0.00991673	0.243813168	0.003612624	0.275524429	0.009099633	0.254931172	0.013842133	2.46E-12	FALSE
5138437.688	4034391.234	Saharo-Arabian	2.036661336	5.23976214	2.503152624	6.955535059	2.662361714	7.205056874	0.777577423	3.112736709	1.548640208	2.628577159	0.242943784	0.003033059	0.244969576	0.014228145	0.233959666	0.001523761	0.30367211	0.024980468	0.369457076	0.06643195	2.57E-12	FALSE
5188937.688	4034391.234	Saharo-Arabian	2.005559949	5.157926923	2.358126636	6.106143424	2.583420268	6.724865121	0.60282134	1.943240665	4.094580981	5.743262037	0.267025303	0.002148583	0.289858402	0.009760841	0.266743411	0.002008024	0.287858846	0.046441734	0.208374036	0.043786298	2.48E-12	FALSE
5239437.688	4034391.234	Saharo-Arabian	1.98554812	5.084732056	2.059396331	5.545868236	2.181379215	6.270489796	0.816641442	1.722286992	5.019311355	9.474229631	0.267243338	0.001896914	0.306390814	0.01525291	0.259183524	0.000121906	0.306224566	0.022815478	0.243960113	0	1.40E-12	FALSE
5289937.688	4034391.234	Saharo-Arabian	1.952019026	5.030259624	2.00116334	5.406950466	2.273166005	6.461542447	0.60364897	1.502853559	5.666235976	10.44289683	0.259564255	0.00162304	0.310059293	0.017167885	0.267079811	0	0.390780099	0.051733908	0.254349164	0	1.29E-12	FALSE
5340437.688	4034391.234	Saharo-Arabian	1.947161127	4.993283244	2.354670181	6.199587449	2.811852801	6.85035267	0.499641429	1.74964006	5.077243674	6.375966429	0.254577271	0.001098322	0.318377632	0.006656629	0.22398219	0.000813044	0.3305918	0.054777023	0.143655421	0.027032422	1.57E-12	FALSE
5390937.688	4034391.234	Saharo-Arabian	1.926059218	4.959976764	2.406294876	6.467924063	2.679237605	6.912662916	0.680192673	2.283929718	3.933991673	5.346736669	0.259179124	0.001303188	0.323017179	0.007361355	0.267009441	0.001907498	0.341173904	0.051396595	0.202966224	0.092086147	2.36E-12	FALSE
5441437.688	4034391.234	Saharo-Arabian	1.924218755	4.926318426	2.323032133	6.145960646	2.542477194	6.709247567	0.658101392	2.207603273	4.410511412	6.661280874	0.249257439	0.000870949	0.331115034	0.005382854	0.249829951	0.000354563	0.360500061	0.056107723	0.21334163	0.026847493	2.54E-12	FALSE
5491937.688	4034391.234	Saharo-Arabian	1.903234019	4.883694723	2.403925838	6.727691243	2.348722414	6.587890634	1.159469099	3.732841594	0.788040671	1.924784659	0.233584492	0.000153572	0.31078071	0.008037022	0.263191244	0.000475657	0.29790642	0.002501633	0.309019169	0.01798275	2.25E-12	FALSE
5542437.688	4034391.234	Saharo-Arabian	1.883271684	4.844688275	2.361729153	6.647551982	2.307194879	6.413931333	1.115709802	3.572901201	0.679733465	1.655257089	0.229336705	0.00026909	0.286195934	0.005999493	0.254916469	0.00033992	0.286356357	0.002708806	0.274017421	0.008993537	1.96E-12	FALSE
5592937.688	4034391.234	Saharo-Arabian	1.869138368	4.808973127	2.185733244	5.879304576	2.331225143	6.104635581	0.61147036	2.64460503	1.822350192	2.760457393	0.211324466	1.97E-05	0.259544066	0.004569558	0.209067668	0.000716845	0.286521202	0.017712613	0.206037389	0.128158311	1.85E-12	FALSE
5643437.688	4034391.234	Saharo-Arabian	1.848251259	4.755881457	2.080202227	5.401141436	2.385563921	6.030876992	0.419946711	2.221831592	3.130188058	3.931301465	0.210760373	0	0.191738814	0.000894088	0.251949547	0.000402943	0.239467712	0.037277468	0.181546133	0.113458601	1.23E-12	FALSE
5693937.688	4034391.234	Saharo-Arabian	1.829011134	4.69978161	1.904312229	5.214485359	2.275964249	5.750814082	0.467350227	1.922129532	4.531179716	5.533015704	0.203380625	0	0.209488024	0.000151997	0.22318922	0.000651406	0.23578244	0.043263984	0.132251812	0.087078921	1.31E-12	FALSE
5744437.688	4034391.234	Saharo-Arabian	1.808729157	4.645937959	1.86737179	4.964671656	2.285178838	5.715773489	0.379276948	2.099647136	3.563387678	4.228354964	0.180809813	0	0.180827787	0.000220021	0.226024994	0.00088134	0.249412811	0.028673375	0.171781128	0.096186246	1.12E-12	FALSE
5794937.688	4034391.234	Saharo-Arabian	1.794929801	4.601998064	1.592968488	4.485926671	2.106301929	5.585562529	0.44630521	1.589926818	6.489715219	10.08520952	0.160974281	0	0.187873511	0.000245735	0.165520222	0	0.241057771	0.05646224	0.181802684	0	8.76E-13	FALSE
5845437.688	4034391.234	Saharo-Arabian	1.777267247	4.5778179	1.768881275	4.541762212	1.788303082	4.721910775	1.087176582	2.914676426	2.690621575	4.690366851	0.157794753	0	0.170702221	0.000495464	0.153990722	0.000172919	0.220929495	0.011697819	0.151788477	0.020787452	2.43E-13	FALSE
5895937.688	4034391.234	Saharo-Arabian	1.77584184	4.565347507	1.570668386	4.039679779	1.348087146	4.759304305	0.552854128	1.473530143	2.553609046	10.95789157	0.15168936	0	0.188969421	0.001069115	0.155368709	0	0.239420455	0.013071561	0.19262615	0	2.37E-13	FALSE
5946437.688	4034391.234	Saharo-Arabian	1.778139332	4.568894678	1.620321675	4.326765866	1.047923793	3.224902261	1.494919437	3.359610004	1.167395102	3.218753669	0.144029422	0	0.200170872	0.001388564	0.167708538	0	0.251967272	0.016322173	0.191042622	0	1.08E-13	FALSE
5996937.688	4034391.234	Saharo-Arabian	1.780436823	4.572441849	1.639148862	4.251483755	0.798769527	2.400189858	1.89192067	3.814327988	0.917325084	2.442810907	0.142506734	0	0.2150267	0.002011061	0.166740719	0.000230739	0.259181706	0.021444766	0.188340193	0.000780735	1.63E-13	FALSE
6047437.688	4034391.234	Saharo-Arabian	1.636062993	4.222749864	1.607729731	4.271660098	0.791912006	2.447058084	1.460567982	3.273099505	0.854252551	2.319470527	0.170047416	0.000261009	0.22979574	0.023076773	0.236532995	0.001423278	0.222042957	0.097263824	0.25279034	0.003446467	2.40E-13	FALSE
6097937.688	4034391.234	Saharo-Arabian	1.623934962	4.184602574	1.68657301	4.41804355	0.695712153	2.235808781	2.074159043	3.981224659	0.814853023	2.249610218	0.182449253	0.000209385	0.310461615	0.00506534	0.241678779	0.001878471	0.375656103	0.006823739	0.257454833	0.005009211	2.37E-13	FALSE
6148437.688	4034391.234	Saharo-Arabian	1.597190941	4.122649889	1.32805381	4.605415707	0.768417494	2.458287366	2.158956416	8.852307933	1.237689263	3.356537565	0.206324276	0.000444373	0.321983159	0.004504037	0.251846854	0.001529141	0.391867542	0.017041522	0.281268272	0.007478918	5.02E-13	FALSE
-10264062.31	3963691.234	Nearctic	1.232886037	3.181598232	0.445470368	1.425894975	0.115461927	0.420804889	0.588235677	1.703796434	0.346599149	1.083783812	0.362736229	0.068877331	0.460598847	0.119784865	0.46975806	0.089458632	0.488763708	0.137259971	0.462777321	0.115946279	8.55E-11	FALSE
-10213562.31	3963691.234	Nearctic	1.314857988	3.384140774	0.567481747	1.670533508	0.323040484	1.008738219	1.317650239	3.693312564	1.213314698	3.2559727	0.351439561	0.062737358	0.414575012	0.085017665	0.393917609	0.055829896	0.468402301	0.106433294	0.425100351	0.075584286	2.57E-11	FALSE
-9961062.312	3963691.234	Nearctic	1.571836382	4.0609444	1.765954526	4.559221526	1.247836805	4.160299524	1.177754241	2.817079757	1.339561922	6.05913164	0.301317851	0.006839013	0.350549619	0.031164147	0.311790722	0.0063502	0.384287581	0.070480512	0.312176959	0.047898012	3.06E-11	FALSE
-9910562.312	3963691.234	Nearctic	1.580269057	4.074599885	1.570505331	4.240975994	1.084439213	3.540530194	1.06332422	2.329364306	1.233947726	4.720398178	0.298285592	0.008170053	0.380886871	0.049307898	0.291075717	0.010091911	0.482076917	0.116009742	0.292568924	0.074753564	3.06E-11	FALSE
-9809562.312	3963691.234	Nearctic	1.588698899	4.092506833	0.944311359	2.977605396	0.439394256	1.493346586	0.830837075	2.771664403	0.686374	1.901072761	0.263798672	0.006164598	0.384187462	0.044201299	0.302625634	0.018378161	0.430787552	0.109367691	0.315094251	0.035727779	4.53E-12	FALSE
-9759062.312	3963691.234	Nearctic	1.593564096	4.132180301	1.260799663	3.511888637	0.605120255	1.914745445	1.394527945	3.293289601	0.771294432	2.106392851	0.279069203	0.007415957	0.381834432	0.042882513	0.290939932	0.01065611	0.478085999	0.076185643	0.318259328	0.032463464	1.52E-12	FALSE
-9708562.312	3963691.234	Nearctic	1.635371139	4.187303018	1.319655855	3.842093126	0.717683263	2.16669016	1.26677009	3.32757914	0.837829349	2.242188409	0.272374077	0.006676102	0.378958558	0.049909025	0.29141716	0.014322969	0.408883053	0.053212635	0.331166167	0.037395721	4.06E-12	FALSE
-9658062.312	3963691.234	Nearctic	1.634300009	4.190993303	1.377963477	3.783685069	0.707894557	2.127375132	1.499839565	3.435038981	0.834726238	2.236229227	0.27149125	0.006792225	0.442687315	0.100002349	0.308792352	0.027622679	0.4712071	0.134006486	0.353738722	0.056899431	2.66E-12	FALSE
-9607562.312	3963691.234	Nearctic	1.620443728	4.183866431	1.471411409	3.515327323	0.731791828	2.183501906	1.621001042	2.702264242	0.849271317	2.313776501	0.273230443	0.005991894	0.439850219	0.100149087	0.330026356	0.032819864	0.505978509	0.197933494	0.375642738	0.062464145	1.52E-12	FALSE
-9557062.312	3963691.234	Nearctic	1.616536741	4.177469394	1.350077403	3.451457613	0.777986426	2.510176684	1.113668133	2.413917115	0.8790395	2.90496761	0.291797049	0.006615738	0.444956522	0.079484932	0.348307589	0.043514906	0.506877936	0.121367474	0.392682418	0.078630414	1.52E-12	FALSE
-9506562.312	3963691.234	Nearctic	1.619034585	4.170883561	1.476690148	3.84354116	0.805725046	2.481371331	1.276662266	2.846121635	0.868638632	2.550941874	0.292648775	0.00941806	0.436932098	0.059989463	0.357846013	0.036620525	0.500273147	0.158910507	0.396047414	0.073318308	1.52E-12	FALSE
-9456062.312	3963691.234	Nearctic	1.624270228	4.201784311	1.708439238	4.01052977	0.807535752	2.477474841	1.868658156	3.046971489	0.874312194	2.500813074	0.300705839	0.012350244	0.405050901	0.058722161	0.370143955	0.045690976	0.441674017	0.138945733	0.398328746	0.080138239	1.52E-12	FALSE
-9405562.312	3963691.234	Nearctic	1.642366905	4.227433885	1.338733487	3.824203265	0.783495676	2.3752859	1.034174598	2.758600336	0.855737744	2.354362598	0.299416541	0.016375139	0.502744935	0.109326937	0.377688007	0.04954615	0.51589046	0.215696496	0.408524677	0.077443182	1.52E-12	FALSE
-9355062.312	3963691.234	Nearctic	1.64174823	4.241871684	1.222663927	3.846177638	0.601787106	1.893472358	1.312047481	4.129313442	0.795472032	2.151131485	0.298420386	0.026401342	0.504791943	0.104512373	0.366620431	0.062034562	0.54590606	0.149585129	0.391633993	0.082562321	2.07E-12	FALSE
-9304562.312	3963691.234	Nearctic	1.680228235	4.329665685	1.419737513	4.051264645	0.73240785	2.239300208	1.522100054	3.795042424	0.860953374	2.288198791	0.29439181	0.026733635	0.454770298	0.097349056	0.358748732	0.065956242	0.471986265	0.124708042	0.383877573	0.087723012	1.52E-12	FALSE
-9254062.312	3963691.234	Nearctic	1.700945286	4.393133292	0.987048367	3.124076474	0.493613773	1.695663372	0.913684664	2.960293128	0.732340278	2.098168372	0.305719585	0.034776554	0.460991638	0.111008944	0.365513108	0.074107783	0.48679699	0.167966728	0.389526133	0.09422914	1.52E-12	FALSE
-9203562.312	3963691.234	Nearctic	1.700311492	4.413006617	1.474954616	4.085776801	0.80530071	2.469836373	1.532142027	3.530230227	0.887801541	2.449831237	0.308262645	0.040226764	0.452584368	0.109036703	0.380518875	0.078309631	0.461014395	0.131118448	0.401882483	0.103638886	1.52E-12	FALSE
-9153062.312	3963691.234	Nearctic	1.700271932	4.409575936	1.463524987	4.208464013	0.865841669	2.657847419	1.333622071	3.388570497	0.899744539	2.543272964	0.30527868	0.042785823	0.486187533	0.110017303	0.391066277	0.084539895	0.523984346	0.170888272	0.416869996	0.117108616	1.52E-12	FALSE
-9102562.312	3963691.234	Nearctic	1.698857084	4.373902456	1.484045457	4.297990068	0.901080082	2.756384665	1.260328884	3.338378833	0.903996691	2.522975142	0.311739566	0.049834427	0.528696695	0.140166935	0.397719512	0.088902483	0.554258008	0.191559655	0.423964032	0.122468823	1.52E-12	FALSE
-669062.3119	3963691.234	Saharo-Arabian	1.717549838	4.435495954	1.040875284	3.385696505	0.544568111	1.790662002	1.0107162	3.711227491	0.820005527	2.242525484	0.175294157	0	0.130516842	0	0.166531391	0.000535631	0.151640856	0.000184219	0.196104588	0.004029748	1.20E-12	FALSE
-618562.3119	3963691.234	Saharo-Arabian	1.858498418	4.748790121	1.545097016	3.845404998	1.619008265	4.426379206	0.893697896	2.32726834	2.255988596	4.625123608	0.141702605	0	0.158418208	0.043172674	0.137335108	3.94E-05	0.192299611	0.05960656	0.15402851	0.000424765	5.04E-12	FALSE
[truncated: 6,644 more rows]
